# Supplementary material for: Transcriptome and proteome responses in RNAlater preserved tissue of Arabidopsis thaliana
Source: PLoS One. 2017 Apr 19;12(4):e0175943. doi: 10.1371/journal.pone.0175943 (PMC5397022; doi:10.1371/journal.pone.0175943)
Supplement: S1 File — (XLSX) [file pone.0175943.s003.xlsx]

## Sheet: MEM_All
Protein Group	Sequence Id	Sequence Name	Protein Weight (kDa)	LN1	LN2	LN3	average	std	CV %	OH1	OH2	OH3	average	std	CV %	p-value	log fold change
1	AT4G28520.1	| Symbols: CRU3, CRC | cruciferin 3 | chr4:14087596-14089617 FORWARD LENGTH=524	58.1813	0.888843	0.926588	0.80107	0.872167	0.0643993	7.38382	1.18099	1.21419	1.40444	1.26654	0.120574	9.51991	0.00750557	0.538221
2	AT4G30190.1	| Symbols: AHA2, PMA2, HA2 | H(+)-ATPase 2 | chr4:14770820-14775920 REVERSE LENGTH=948	104.317	0.920188	1.00696	1.21419	1.04711	0.151061	14.4265	0.806642	0.888843	0.846745	0.84741	0.0411045	4.8506	0.0916838	-0.305285
3	AT3G11130.1	| Symbols: | Clathrin, heavy chain | chr3:3482575-3491667 REVERSE LENGTH=1705	193.104	1.29235	1.23114	1.41421	1.31257	0.0931941	7.10012	0.76313	0.707107	0.726986	0.732408	0.0284021	3.87792	0.000498507	-0.841676
4	AT3G08530.1	| Symbols: | Clathrin, heavy chain | chr3:2587171-2595411 REVERSE LENGTH=1703	193.13	1.29235	1.20581	1.42405	1.3074	0.109897	8.40574	0.768438	0.712025	0.726986	0.735816	0.0292245	3.97171	0.000958527	-0.829287
5	AT2G18960.1	| Symbols: AHA1, PMA, OST2, HA1 | H(+)-ATPase 1 | chr2:8221858-8227268 FORWARD LENGTH=949	104.14	0.965936	1.02101	1.18099	1.05598	0.111711	10.5789	0.812252	0.888843	0.870551	0.857215	0.0399986	4.66611	0.0440552	-0.300854
6	AT1G03880.1	| Symbols: CRU2, CRB | cruciferin 2 | chr1:985786-987916 FORWARD LENGTH=455	50.5086	0.732043	0.779165	0.697372	0.736193	0.041054	5.57653	1.01396	1.16473	1.18921	1.12263	0.0949065	8.45392	0.00293513	0.608731
7	AT5G02500.1	| Symbols: HSC70-1, HSP70-1, AT-HSC70-1, HSC70 | heat shock cognate protein 70-1 | chr5:554055-556334 REVERSE LENGTH=651	71.2951	0.870551	0.82932	0.852635	0.850835	0.0206744	2.42989	0.993092	0.882703	1.07177	0.982523	0.0949773	9.66668	0.07881	0.207612
8	AT5G56030.1	| Symbols: HSP81-2, ERD8, HSP90.2, AtHsp90.2 | heat shock protein 81-2 | chr5:22686923-22689433 FORWARD LENGTH=699	79.9958	0.926588	0.768438	0.752623	0.815883	0.0961989	11.7908	1.09429	1.03526	1.13288	1.08748	0.0491648	4.52098	0.0121155	0.414556
9	AT5G56010.1	| Symbols: HSP81-3, Hsp81.3, AtHsp90-3, AtHsp90.3 | heat shock protein 81-3 | chr5:22681410-22683911 FORWARD LENGTH=699	79.9838	0.926588	0.768438	0.752623	0.815883	0.0961989	11.7908	1.08673	1.05702	1.12506	1.0896	0.0341108	3.13057	0.00969802	0.417369
10	AT5G23860.1	| Symbols: TUB8 | tubulin beta 8 | chr5:8042962-8044528 FORWARD LENGTH=449	50.556	1.03526	0.972655	0.946058	0.984659	0.0457991	4.65127	1.00696	0.913831	0.986233	0.969007	0.0488936	5.04574	0.706417	-0.023118
11	AT5G17920.1	| Symbols: ATCIMS, ATMETS, ATMS1 | Cobalamin-independent synthase family protein | chr5:5935771-5939195 FORWARD LENGTH=765	84.2855	0.687771	0.543367	0.476319	0.569152	0.108058	18.9859	1.09429	0.972655	1.18099	1.08265	0.104656	9.66668	0.00409747	0.927676
12	AT5G40450.1	| Symbols: | unknown protein; FUNCTIONS IN: molecular_function unknown; INVOLVED IN: biological_process unknown; LOCATED IN: chloroplast, plasma membrane; EXPRESSED IN: 24 plant structures; EXPRESSED DURING: 13 growth stages; Has 30201 Blast hits to 17322 proteins in 780 species: Archae - 12; Bacteria - 1396; Metazoa - 17338; Fungi - 3422; Plants - 5037; Viruses - 0; Other Eukaryotes - 2996 (sour…	322.796	0.582367	0.594604	0.510506	0.562492	0.0454351	8.07746	1.03526	1.13288	0.858565	1.0089	0.139046	13.7819	0.00614603	0.842885
13	AT5G44120.3	| Symbols: CRA1, ATCRA1, CRU1 | RmlC-like cupins superfamily protein | chr5:17756460-17758246 REVERSE LENGTH=472	52.5447	0.80107	0.926588	0.752623	0.82676	0.0897827	10.8596	1.11729	1.31951	1.42405	1.28695	0.155952	12.118	0.0114273	0.638413
14	AT5G44340.1	| Symbols: TUB4 | tubulin beta chain 4 | chr5:17859442-17860994 REVERSE LENGTH=444	49.7727	0.97942	0.913831	0.876606	0.923286	0.0520552	5.63804	1.00696	0.986233	1	0.997729	0.0105464	1.05704	0.0721629	0.111871
15	AT1G56070.1	| Symbols: LOS1 | Ribosomal protein S5/Elongation factor G/III/V family protein | chr1:20968245-20971077 REVERSE LENGTH=843	93.8122	0.852635	0.678302	0.632878	0.721272	0.116009	16.0839	1.14076	1	1.12506	1.08861	0.077137	7.08584	0.0102841	0.593869
16	AT1G20010.1	| Symbols: TUB5 | tubulin beta-5 chain | chr1:6938033-6940481 REVERSE LENGTH=449	50.292	0.959264	0.852635	0.835088	0.882329	0.0672029	7.61654	0.993092	1.00696	0.972655	0.990901	0.017255	1.74134	0.0535174	0.167424
17	AT2G21390.1	| Symbols: | Coatomer, alpha subunit | chr2:9152428-9156577 FORWARD LENGTH=1218	136.363	1.04972	0.926588	1.23114	1.06915	0.153205	14.3296	0.926588	0.864537	0.888843	0.893323	0.0312671	3.50009	0.123289	-0.259211
18	AT5G62690.1	| Symbols: TUB2 | tubulin beta chain 2 | chr5:25181560-25183501 FORWARD LENGTH=450	50.6829	1.04247	1.00696	0.952638	1.00069	0.0452408	4.52098	0.986233	0.952638	0.97942	0.972764	0.0177591	1.82563	0.376008	-0.0408287
19	AT3G09440.1	| Symbols: | Heat shock protein 70 (Hsp 70) family protein | chr3:2903434-2905632 REVERSE LENGTH=649	71.0852	0.876606	0.846745	0.840896	0.854749	0.0191529	2.24077	1	0.90125	1.08673	0.995995	0.092807	9.31802	0.0612201	0.220638
20	AT5G56000.1	| Symbols: Hsp81.4, AtHsp90.4 | HEAT SHOCK PROTEIN 81.4 | chr5:22677602-22680067 REVERSE LENGTH=699	80.0729	0.939523	0.784584	0.76313	0.829079	0.0962469	11.6089	1.07923	1.03526	1.10957	1.07469	0.0373598	3.47634	0.0146074	0.374336
21	AT4G20890.1	| Symbols: TUB9 | tubulin beta-9 chain | chr4:11182218-11183840 FORWARD LENGTH=444	49.6075	0.993092	0.933033	0.895025	0.940384	0.0494452	5.25798	1.00696	1	1	1.00232	0.00401579	0.40065	0.0966241	0.0920199
22	AT2G32240.1	| Symbols: | FUNCTIONS IN: molecular_function unknown; INVOLVED IN: response to cadmium ion; LOCATED IN: plasma membrane; EXPRESSED IN: 25 plant structures; EXPRESSED DURING: 13 growth stages; CONTAINS InterPro DOMAIN/s: Prefoldin (InterPro:IPR009053); BEST Arabidopsis thaliana protein match is: unknown protein (TAIR:AT1G05320.3); Has 470429 Blast hits to 168274 proteins in 4282 species: Archae -…	148.507	0.823591	0.835088	0.907519	0.855399	0.0455016	5.31934	0.939523	0.907519	0.920188	0.92241	0.0161171	1.74728	0.0740008	0.10881
23	AT1G75780.1	| Symbols: TUB1 | tubulin beta-1 chain | chr1:28451378-28453602 REVERSE LENGTH=447	50.1669	0.946058	0.852635	0.846745	0.881813	0.0557157	6.31832	1.01396	0.946058	1	0.986672	0.0358592	3.63436	0.0518447	0.162099
24	AT1G79930.1	| Symbols: HSP91 | heat shock protein 91 | chr1:30063781-30067067 REVERSE LENGTH=831	91.6743	0.933033	0.737135	0.726986	0.799051	0.116142	14.535	1.12506	1.14076	1.15669	1.14084	0.015815	1.38626	0.00722858	0.513732
25	AT2G29550.1	| Symbols: TUB7 | tubulin beta-7 chain | chr2:12644258-12645932 REVERSE LENGTH=449	50.696	1.02811	0.986233	0.946058	0.986801	0.041031	4.15798	0.986233	0.97942	0.993092	0.986248	0.00683611	0.693143	0.982735	-0.000808552
26	AT3G45780.1	| Symbols: PHOT1, NPH1, JK224, RPT1 | phototropin 1 | chr3:16818557-16823960 FORWARD LENGTH=996	111.601	0.846745	0.790041	0.806642	0.814476	0.0291525	3.5793	0.90125	0.895025	0.895025	0.8971	0.00359423	0.40065	0.0082073	0.139397
27	AT2G22125.1	| Symbols: CSI1 | binding | chr2:9406793-9414223 FORWARD LENGTH=2150	230.544	1.18099	0.933033	1.22264	1.11222	0.156573	14.0775	0.812252	0.779165	0.747425	0.779614	0.0324162	4.15798	0.0226978	-0.512613
28	AT5G12250.1	| Symbols: TUB6 | beta-6 tubulin | chr5:3961317-3962971 REVERSE LENGTH=449	50.5349	1.01396	0.870551	0.913831	0.93278	0.0735583	7.88592	1.06437	0.920188	1.02101	1.00186	0.0739753	7.38382	0.315376	0.103067
29	AT1G62020.1	| Symbols: | Coatomer, alpha subunit | chr1:22919814-22923728 FORWARD LENGTH=1216	136.462	1.07923	0.993092	1.22264	1.09832	0.115959	10.5578	0.920188	0.895025	0.888843	0.901352	0.0166026	1.84197	0.0435744	-0.285137
30	AT5G61780.1	| Symbols: Tudor2, AtTudor2, TSN2 | TUDOR-SN protein 2 | chr5:24822012-24826641 FORWARD LENGTH=985	107.657	0.68302	0.594604	0.562529	0.613384	0.0624023	10.1734	1.10957	0.97942	1.12506	1.07135	0.0799887	7.46617	0.00144432	0.804566
31	AT3G16460.1	| Symbols: | Mannose-binding lectin superfamily protein | chr3:5593029-5595522 FORWARD LENGTH=705	72.4116	0.578344	0.68302	0.594604	0.618656	0.0563308	9.10535	1.40444	1.40444	1.36604	1.39164	0.0221729	1.59329	2.47413e-05	1.16958
32	AT1G04820.1	| Symbols: TUA4, TOR2 | tubulin alpha-4 chain | chr1:1356421-1358266 REVERSE LENGTH=450	49.4913	0.972655	0.82932	0.90125	0.901075	0.0716679	7.9536	1.02101	1.07177	1.04972	1.0475	0.0254531	2.42989	0.0289781	0.217232
33	AT4G27440.1	| Symbols: PORB | protochlorophyllide oxidoreductase B | chr4:13725648-13727107 FORWARD LENGTH=401	43.3143	1.08673	1.11729	0.959264	1.05443	0.0838188	7.94921	1.30134	1.3566	1.56917	1.40904	0.141403	10.0354	0.0201823	0.418249
34	AT1G79920.1	| Symbols: | Heat shock protein 70 (Hsp 70) family protein | chr1:30058935-30062224 REVERSE LENGTH=831	91.6052	0.920188	0.737135	0.716978	0.791433	0.111959	14.1464	1.16473	1.18099	1.11729	1.15434	0.0331006	2.8675	0.00575362	0.544526
35	AT4G14960.2	| Symbols: TUA6 | Tubulin/FtsZ family protein | chr4:8548769-8550319 REVERSE LENGTH=450	49.4883	0.972655	0.82932	0.90125	0.901075	0.0716679	7.9536	1.02101	1.07177	1.04972	1.0475	0.0254531	2.42989	0.0289781	0.217232
36	AT3G09840.1	| Symbols: CDC48, ATCDC48, CDC48A | cell division cycle 48 | chr3:3019494-3022832 FORWARD LENGTH=809	89.3194	0.835088	0.712025	0.707107	0.751407	0.0725119	9.65015	1.08673	0.817902	0.993092	0.96591	0.136462	14.1278	0.0740152	0.362295
37	AT5G07350.1	| Symbols: Tudor1, AtTudor1, TSN1 | TUDOR-SN protein 1 | chr5:2320344-2324892 REVERSE LENGTH=991	108.15	0.668964	0.598739	0.558644	0.608782	0.0558416	9.17267	1.07177	1.04972	1.06437	1.06195	0.0112252	1.05704	0.000160695	0.802722
38	AT1G09570.1	| Symbols: PHYA, FHY2, FRE1, HY8 | phytochrome A | chr1:3095498-3099216 REVERSE LENGTH=1122	124.403	1.17283	0.907519	1.06437	1.04824	0.133391	12.7252	0.712025	0.659754	0.664343	0.678707	0.0289451	4.26474	0.00938348	-0.62711
39	AT5G08670.1	| Symbols: | ATP synthase alpha/beta family protein | chr5:2818395-2821149 REVERSE LENGTH=556	59.576	0.972655	0.80107	0.747425	0.840383	0.117649	13.9995	1.24833	1.19748	1.32869	1.25817	0.0661541	5.25798	0.00584155	0.582202
40	AT4G37870.1	| Symbols: PCK1, PEPCK | phosphoenolpyruvate carboxykinase 1 | chr4:17802974-17806332 REVERSE LENGTH=671	73.3407	0.707107	0.624165	0.539614	0.623629	0.0837476	13.4291	1.02811	0.858565	1.05702	0.981232	0.107211	10.9262	0.010395	0.653908
41	AT5G54190.1	| Symbols: PORA | protochlorophyllide oxidoreductase A | chr5:21991183-21992773 REVERSE LENGTH=405	43.8176	1.09429	1.1487	1	1.081	0.0752356	6.95983	1.31951	1.23971	1.56917	1.37613	0.171873	12.4896	0.0527373	0.348252
42	AT2G05710.1	| Symbols: ACO3 | aconitase 3 | chr2:2141591-2146350 FORWARD LENGTH=990	108.115	0.817902	0.655197	0.659754	0.710951	0.0926504	13.0319	1.10191	1.02101	1.21419	1.11237	0.0970157	8.72152	0.00659332	0.645816
43	AT4G34450.1	| Symbols: | coatomer gamma-2 subunit, putative / gamma-2 coat protein, putative / gamma-2 COP, putative | chr4:16471956-16476795 FORWARD LENGTH=886	98.4105	1.12506	1.07923	1.07923	1.0945	0.0264601	2.41754	1	0.926588	0.952638	0.959742	0.037218	3.87792	0.00692711	-0.18956
44	AT5G02490.1	| Symbols: | Heat shock protein 70 (Hsp 70) family protein | chr5:550296-552565 REVERSE LENGTH=653	71.3242	0.895025	0.907519	0.864537	0.889027	0.0221098	2.48696	1.01396	0.952638	1.05702	1.00787	0.0524556	5.20459	0.022435	0.181013
45	AT1G13440.1	| Symbols: GAPC-2, GAPC2 | glyceraldehyde-3-phosphate dehydrogenase C2 | chr1:4608465-4610494 REVERSE LENGTH=338	36.872	0.692555	0.664343	0.659754	0.672217	0.0177616	2.64225	0.972655	0.888843	1.05702	0.972839	0.0840878	8.64355	0.00374667	0.533273
46	AT5G50600.1	| Symbols: ATHSD1, HSD1 | hydroxysteroid dehydrogenase 1 | chr5:20589917-20591653 REVERSE LENGTH=349	39.0437	1.06437	0.876606	0.907519	0.949498	0.100676	10.603	0.882703	0.888843	1.04247	0.938004	0.0905188	9.65015	0.890203	-0.0175717
47	AT3G04120.1	| Symbols: GAPC, GAPC-1, GAPC1 | glyceraldehyde-3-phosphate dehydrogenase C subunit 1 | chr3:1081077-1083131 FORWARD LENGTH=338	36.8731	0.668964	0.641713	0.632878	0.647852	0.0188097	2.90339	0.972655	0.926588	0.97942	0.959554	0.0287494	2.99612	9.579e-05	0.566701
48	AT3G12580.1	| Symbols: HSP70, ATHSP70 | heat shock protein 70 | chr3:3991487-3993689 REVERSE LENGTH=650	71.039	0.876606	0.882703	0.840896	0.866735	0.0225836	2.6056	1.01396	0.986233	1.06437	1.02152	0.0396137	3.87792	0.00418185	0.237056
49	AT1G59870.1	| Symbols: PEN3, PDR8, ATPDR8, ABCG36, ATABCG36 | ABC-2 and Plant PDR ABC-type transporter family protein | chr1:22034661-22039844 FORWARD LENGTH=1469	164.957	1.04972	0.97942	1.15669	1.06194	0.089264	8.40574	0.823591	0.870551	0.795536	0.829893	0.037902	4.5671	0.0143244	-0.355708
50	AT1G55490.1	| Symbols: CPN60B, LEN1 | chaperonin 60 beta | chr1:20715717-20718673 REVERSE LENGTH=600	63.7516	1.18921	1.02811	1.05702	1.09145	0.085888	7.86919	0.920188	0.806642	0.952638	0.893156	0.0766601	8.58306	0.040606	-0.289257
51	AT1G36160.1	| Symbols: ACC1, AT-ACC1, EMB22, GK, PAS3 | acetyl-CoA carboxylase 1 | chr1:13534196-13543773 FORWARD LENGTH=2254	251.205	1.25701	1.24833	1.34723	1.28419	0.0547675	4.26474	0.952638	0.972655	0.926588	0.950627	0.0230992	2.42989	0.000627256	-0.43391
52	AT4G31480.1	| Symbols: | Coatomer, beta subunit | chr4:15264145-15267384 FORWARD LENGTH=948	106.059	1.08673	0.993092	1.15669	1.07884	0.0820832	7.60848	0.913831	0.90125	0.895025	0.903369	0.00958051	1.06053	0.0212479	-0.256092
53	AT1G06950.1	| Symbols: ATTIC110, TIC110 | translocon at the inner envelope membrane of chloroplasts 110 | chr1:2130303-2135563 REVERSE LENGTH=1016	112.033	1.10191	1.17283	1.10191	1.12555	0.0409514	3.63835	0.959264	1.06437	1.12506	1.04956	0.083883	7.99217	0.231375	-0.100838
54	AT4G31490.1	| Symbols: | Coatomer, beta subunit | chr4:15269460-15272693 FORWARD LENGTH=948	105.992	1.08673	0.986233	1.1487	1.07389	0.0819911	7.63497	0.920188	0.90125	0.895025	0.905488	0.0131055	1.44734	0.0246083	-0.246077
55	AT1G10290.1	| Symbols: ADL6, DRP2A | dynamin-like protein 6 | chr1:3370774-3377120 FORWARD LENGTH=914	99.0876	1.14076	1.10957	1.31951	1.18995	0.113282	9.51991	0.882703	0.920188	0.946058	0.916316	0.0318543	3.47634	0.0157656	-0.37698
56	AT5G03340.1	| Symbols: | ATPase, AAA-type, CDC48 protein | chr5:810091-813133 REVERSE LENGTH=810	89.8836	0.835088	0.721965	0.712025	0.756359	0.068362	9.03829	1.07923	0.823591	0.965936	0.956252	0.128093	13.3954	0.0756132	0.338319
57	AT2G33150.1	| Symbols: PKT3, PED1, KAT2 | peroxisomal 3-ketoacyl-CoA thiolase 3 | chr2:14047814-14050983 REVERSE LENGTH=462	48.53	1.18921	1.02811	1	1.07244	0.102095	9.51991	0.972655	0.882703	1.10191	0.985754	0.110187	11.1779	0.374103	-0.121597
58	AT1G15210.1	| Symbols: PDR7, ATPDR7 | pleiotropic drug resistance 7 | chr1:5231552-5236573 REVERSE LENGTH=1442	162.448	1.04972	0.895025	1.1487	1.03115	0.127852	12.399	0.790041	0.846745	0.812252	0.816346	0.0285728	3.50009	0.0468719	-0.336996
59	AT1G78900.1	| Symbols: VHA-A | vacuolar ATP synthase subunit A | chr1:29660463-29664575 FORWARD LENGTH=623	68.7508	0.852635	0.852635	0.779165	0.828145	0.0424181	5.12206	1.08673	0.993092	1.07923	1.05302	0.052033	4.94132	0.00438948	0.346576
60	AT1G22530.1	| Symbols: PATL2 | PATELLIN 2 | chr1:7955773-7958326 REVERSE LENGTH=683	75.9435	0.812252	0.852635	0.82932	0.831402	0.0202717	2.43825	1.07177	1.10957	1.10191	1.09442	0.01998	1.82563	8.91037e-05	0.396543
61	AT2G47000.1	| Symbols: MDR4, PGP4, ABCB4, ATPGP4 | ATP binding cassette subfamily B4 | chr2:19310008-19314750 REVERSE LENGTH=1286	138.923	1.14076	1.04247	1.18099	1.12141	0.0712631	6.35479	0.870551	0.80107	0.870551	0.84739	0.0401147	4.73391	0.00438455	-0.404212
62	AT5G42020.1	| Symbols: BIP, BIP2 | Heat shock protein 70 (Hsp 70) family protein | chr5:16807697-16810480 REVERSE LENGTH=668	73.4979	1.18099	1.08673	1.30134	1.18969	0.107568	9.04164	0.939523	0.986233	1.04972	0.991824	0.0553093	5.57653	0.0471812	-0.262429
63	AT3G48870.1	| Symbols: ATCLPC, ATHSP93-III, HSP93-III | Clp ATPase | chr3:18122363-18126008 REVERSE LENGTH=952	105.656	1.23114	1.33793	1.17283	1.2473	0.083724	6.7124	0.993092	0.790041	1.02811	0.937083	0.12854	13.717	0.0248361	-0.412563
64	AT5G28540.1	| Symbols: BIP1 | heat shock protein 70 (Hsp 70) family protein | chr5:10540665-10543274 REVERSE LENGTH=669	73.5659	1.17283	1.09429	1.31951	1.19555	0.114312	9.56148	0.939523	0.986233	1.05702	0.994258	0.0591573	5.9499	0.05361	-0.265977
65	AT1G49240.1	| Symbols: ACT8 | actin 8 | chr1:18216539-18217947 FORWARD LENGTH=377	41.8179	1.07177	0.959264	0.959264	0.996767	0.0649573	6.5168	1.10957	0.986233	1.07923	1.05834	0.064266	6.07232	0.307968	0.0864794
66	AT1G59610.1	| Symbols: ADL3, CF1, DRP2B, DL3 | dynamin-like 3 | chr1:21893413-21900780 FORWARD LENGTH=920	100.149	1.11729	0.97942	1.26576	1.12082	0.143201	12.7764	0.90125	0.840896	0.959264	0.90047	0.0591877	6.57298	0.0694594	-0.315806
67	AT2G36530.1	| Symbols: LOS2, ENO2 | Enolase | chr2:15321081-15323786 REVERSE LENGTH=444	47.6713	1.07177	0.852635	0.817902	0.914103	0.137646	15.058	1.21419	0.907519	1.12506	1.08226	0.157754	14.5764	0.236568	0.243614
68	AT3G13470.1	| Symbols: | TCP-1/cpn60 chaperonin family protein | chr3:4389685-4392624 FORWARD LENGTH=596	63.2844	1.17283	1	1.04972	1.07418	0.0889773	8.28325	0.926588	0.812252	0.965936	0.901592	0.0798328	8.85465	0.0667171	-0.252694
69	AT1G20620.1	| Symbols: CAT3, SEN2, ATCAT3 | catalase 3 | chr1:7143142-7146193 FORWARD LENGTH=492	56.6416	1.41421	1.1487	1.21419	1.25904	0.138321	10.9862	0.80107	0.779165	0.80107	0.793768	0.012647	1.59329	0.00438948	-0.66553
70	AT5G50920.1	| Symbols: CLPC, ATHSP93-V, HSP93-V, DCA1, CLPC1 | CLPC homologue 1 | chr5:20715710-20719800 REVERSE LENGTH=929	103.37	1.25701	1.27456	1.18921	1.24026	0.0450755	3.63436	1.00696	0.687771	0.965936	0.886888	0.173656	19.5803	0.0269899	-0.48382
71	AT4G13940.1	| Symbols: HOG1, EMB1395, SAHH1, MEE58, ATSAHH1 | S-adenosyl-L-homocysteine hydrolase | chr4:8054931-8056676 FORWARD LENGTH=485	53.3261	1.10957	0.732043	0.757858	0.86649	0.210908	24.3405	1.08673	0.993092	1.07177	1.05053	0.0503048	4.7885	0.215459	0.277867
72	AT3G15950.1	| Symbols: NAI2 | DNA topoisomerase-related | chr3:5397783-5402610 REVERSE LENGTH=772	84.9469	1.33793	1.11729	1	1.15174	0.171578	14.8973	1.30134	1.18099	1.12506	1.20246	0.0900818	7.49143	0.673779	0.0621812
73	AT5G19770.1	| Symbols: TUA3 | tubulin alpha-3 | chr5:6682761-6684474 REVERSE LENGTH=450	49.6045	0.920188	0.742262	0.840896	0.834449	0.089138	10.6823	1.02811	1	1.02101	1.01638	0.0146192	1.43837	0.0251586	0.284538
74	AT5G20490.1	| Symbols: XIK, ATXIK, XI-17 | Myosin family protein with Dil domain | chr5:6927064-6936825 REVERSE LENGTH=1545	174.924	1.24833	1.32869	1.27456	1.28386	0.0409767	3.19168	0.907519	0.864537	0.840896	0.870984	0.033776	3.87792	0.000175916	-0.559768
75	AT5G09810.1	| Symbols: ACT7 | actin 7 | chr5:3052809-3054220 FORWARD LENGTH=377	41.691	1.04972	0.895025	0.870551	0.938431	0.0971502	10.3524	1.13288	1.02811	1.06437	1.07512	0.0532062	4.94885	0.0993713	0.196179
76	ATCG00490.1	| Symbols: RBCL | ribulose-bisphosphate carboxylases | chrC:54958-56397 FORWARD LENGTH=479	52.9036	0.779165	0.716978	0.61132	0.702487	0.0848552	12.0793	1.31039	1.08673	1.39474	1.26396	0.159168	12.5929	0.00572444	0.847403
77	AT3G08580.1	| Symbols: AAC1 | ADP/ATP carrier 1 | chr3:2605706-2607030 REVERSE LENGTH=381	41.4313	1.23971	0.965936	1.42405	1.2099	0.230507	19.0518	0.972655	0.986233	0.993092	0.983993	0.0104012	1.05704	0.165177	-0.298165
78	AT3G43300.1	| Symbols: ATMIN7, BEN1 | HOPM interactor 7 | chr3:15234235-15245034 REVERSE LENGTH=1758	194.914	1.22264	0.972655	1.13288	1.10939	0.126637	11.415	0.907519	0.952638	0.926588	0.928915	0.0226493	2.43825	0.07199	-0.256152
79	AT3G05900.1	| Symbols: | neurofilament protein-related | chr3:1761408-1763854 REVERSE LENGTH=673	73.3924	0.779165	1.06437	0.882703	0.908746	0.144375	15.8873	1.07923	1.23114	1.04247	1.11761	0.100025	8.94985	0.108487	0.298472
80	AT4G35830.1	| Symbols: ACO1 | aconitase 1 | chr4:16973007-16977949 REVERSE LENGTH=898	98.0717	0.852635	0.646176	0.716978	0.738596	0.104913	14.2044	1.04247	0.895025	1.12506	1.02085	0.11653	11.415	0.0356005	0.466913
81	AT3G03780.1	| Symbols: ATMS2, MS2 | methionine synthase 2 | chr3:957602-960740 FORWARD LENGTH=765	84.5126	0.692555	0.582367	0.496546	0.590489	0.0982564	16.6398	1.04972	1.17283	1.12506	1.11587	0.0620713	5.56259	0.00143658	0.918186
82	AT3G02090.1	| Symbols: MPPBETA | Insulinase (Peptidase family M16) protein | chr3:365624-368526 FORWARD LENGTH=531	59.1052	1.08673	1.02811	1.16473	1.09319	0.0685385	6.26957	1.08673	0.97942	0.952638	1.00626	0.0709644	7.05226	0.201675	-0.11954
83	AT1G65930.1	| Symbols: cICDH | cytosolic NADP+-dependent isocitrate dehydrogenase | chr1:24539088-24541861 FORWARD LENGTH=410	45.6991	0.795536	0.586417	0.602904	0.661619	0.116268	17.5733	1.04972	1.01396	1.18921	1.08429	0.0925994	8.54006	0.00789887	0.712683
84	AT4G39080.1	| Symbols: VHA-A3 | vacuolar proton ATPase A3 | chr4:18209513-18214752 FORWARD LENGTH=821	92.7555	1.07177	1.10957	1.19748	1.12627	0.064496	5.72649	0.895025	0.986233	0.888843	0.923367	0.0545311	5.90569	0.0141324	-0.286582
85	AT1G54270.1	| Symbols: EIF4A-2 | eif4a-2 | chr1:20260495-20262018 FORWARD LENGTH=412	46.7149	0.939523	0.852635	0.972655	0.921604	0.0619839	6.72566	0.986233	0.959264	1.04247	0.995988	0.0424499	4.26209	0.161509	0.11198
86	AT4G11420.1	| Symbols: EIF3A, ATEIF3A-1, EIF3A-1, ATTIF3A1, TIF3A1 | eukaryotic translation initiation factor 3A | chr4:6947834-6952053 REVERSE LENGTH=987	114.211	1.06437	1.07923	1.02101	1.05487	0.0302484	2.8675	0.952638	0.913831	0.965936	0.944135	0.0270731	2.8675	0.00913956	-0.16
87	AT3G16400.1	| Symbols: ATMLP-470, NSP1, ATNSP1 | nitrile specifier protein 1 | chr3:5566516-5568330 FORWARD LENGTH=470	51.6196	0.624165	0.543367	0.423373	0.530302	0.101032	19.0518	1.48452	1.25701	1.41421	1.38525	0.116488	8.40914	0.0006572	1.38526
88	AT3G13920.1	| Symbols: EIF4A1, RH4, TIF4A1 | eukaryotic translation initiation factor 4A1 | chr3:4592635-4594128 REVERSE LENGTH=412	46.657	0.946058	0.852635	0.965936	0.921543	0.0604982	6.56488	0.986233	0.946058	1.03526	0.989185	0.0446769	4.51653	0.19427	0.102189
89	AT5G15090.1	| Symbols: VDAC3, ATVDAC3 | voltage dependent anion channel 3 | chr5:4889641-4891389 REVERSE LENGTH=274	29.175	0.952638	1.04972	1.10957	1.03731	0.0791982	7.63497	1.02811	1.10191	1.06437	1.0648	0.0368975	3.46522	0.614762	0.0377332
90	AT3G53230.1	| Symbols: | ATPase, AAA-type, CDC48 protein | chr3:19723416-19726489 FORWARD LENGTH=815	90.2658	0.82932	0.757858	0.697372	0.761517	0.0660499	8.67347	1.10191	0.779165	0.972655	0.951242	0.162432	17.0758	0.134199	0.320936
91	AT1G09620.1	| Symbols: | ATP binding;leucine-tRNA ligases;aminoacyl-tRNA ligases;nucleotide binding;ATP binding;aminoacyl-tRNA ligases | chr1:3113077-3116455 REVERSE LENGTH=1091	123.354	0.952638	0.82932	0.882703	0.88822	0.0618441	6.9627	0.952638	0.959264	1.09429	1.00207	0.0799408	7.97761	0.12282	0.173987
92	AT1G23190.1	| Symbols: PGM3 | Phosphoglucomutase/phosphomannomutase family protein | chr1:8219946-8224186 FORWARD LENGTH=583	63.113	0.972655	0.946058	0.946058	0.954923	0.015356	1.60808	1.02101	1.02101	1.04247	1.02816	0.0123863	1.2047	0.00300846	0.106613
93	AT1G70320.1	| Symbols: UPL2 | ubiquitin-protein ligase 2 | chr1:26488745-26501281 REVERSE LENGTH=3658	403.347	1.08673	0.895025	1.03526	1.00567	0.0992211	9.86612	0.920188	0.90125	0.939523	0.92032	0.0191365	2.07933	0.21729	-0.127956
94	AT5G19550.1	| Symbols: ASP2, AAT2 | aspartate aminotransferase 2 | chr5:6598201-6601597 FORWARD LENGTH=405	44.2206	0.946058	0.852635	0.835088	0.877927	0.0596518	6.79462	0.864537	0.784584	0.852635	0.833919	0.0431375	5.17287	0.358953	-0.0741939
95	AT4G01850.1	| Symbols: SAM-2, MAT2, SAM2, AtSAM2 | S-adenosylmethionine synthetase 2 | chr4:796298-797479 REVERSE LENGTH=393	43.2097	1.14076	0.946058	1.04247	1.0431	0.0973546	9.33323	1.07177	1.03526	1.02101	1.04268	0.0261812	2.51094	0.994689	-0.000570228
96	AT1G53310.1	| Symbols: ATPPC1, PEPC1, ATPEPC1, PPC1 | phosphoenolpyruvate carboxylase 1 | chr1:19884261-19888070 REVERSE LENGTH=967	110.199	0.779165	0.668964	0.619854	0.689327	0.0815842	11.8353	1.01396	0.870551	0.82932	0.90461	0.0969175	10.7137	0.042247	0.392106
97	AT3G17390.1	| Symbols: MTO3, SAMS3, MAT4 | S-adenosylmethionine synthetase family protein | chr3:5952484-5953665 REVERSE LENGTH=393	42.7507	1.09429	1	1.04247	1.04559	0.0472242	4.51653	1.04247	0.97942	0.920188	0.980691	0.061149	6.23529	0.219408	-0.0924415
98	AT3G28860.1	| Symbols: ATMDR1, ATMDR11, PGP19, MDR11, MDR1, ATPGP19, ABCB19, ATABCB19 | ATP binding cassette subfamily B19 | chr3:10870287-10877286 REVERSE LENGTH=1252	136.684	1.08673	0.846745	1.12506	1.01951	0.150843	14.7956	0.817902	0.812252	0.858565	0.829573	0.0252663	3.0457	0.0978708	-0.297439
99	AT2G41740.1	| Symbols: VLN2, ATVLN2 | villin 2 | chr2:17410962-17416878 REVERSE LENGTH=976	107.758	0.823591	0.768438	0.668964	0.753664	0.0783651	10.3979	1.17283	1.06437	0.986233	1.07448	0.093711	8.72152	0.0104277	0.511644
100	AT2G04030.1	| Symbols: CR88, EMB1956, HSP90.5, Hsp88.1, AtHsp90.5 | Chaperone protein htpG family protein | chr2:1281983-1285909 FORWARD LENGTH=780	88.5898	0.882703	0.80107	0.68302	0.788931	0.100393	12.7252	1.20581	1.00696	1.1487	1.12049	0.102384	9.13744	0.0160644	0.506155
101	AT1G65010.1	| Symbols: | Plant protein of unknown function (DUF827) | chr1:24149543-24154024 FORWARD LENGTH=1345	152.591	0.784584	0.864537	0.76313	0.804084	0.053442	6.64633	1.10191	1.05702	1.12506	1.09466	0.0345939	3.16024	0.00138488	0.445066
102	AT1G79550.1	| Symbols: PGK | phosphoglycerate kinase | chr1:29924347-29926295 REVERSE LENGTH=401	42.0874	0.926588	0.876606	0.823591	0.875595	0.051506	5.8824	0.972655	0.986233	1	0.986296	0.0136726	1.38626	0.0227976	0.171757
103	AT3G52930.1	| Symbols: | Aldolase superfamily protein | chr3:19627383-19628874 REVERSE LENGTH=358	38.4979	1.06437	0.76313	0.757858	0.861786	0.175463	20.3604	1.02101	1.01396	0.972655	1.00254	0.0261222	2.6056	0.24132	0.218261
104	AT3G14940.1	| Symbols: ATPPC3, PPC3 | phosphoenolpyruvate carboxylase 3 | chr3:5025584-5029476 FORWARD LENGTH=968	110.073	0.757858	0.655197	0.607097	0.673384	0.0770084	11.436	0.986233	0.82932	0.790041	0.868531	0.103807	11.952	0.0591044	0.367148
105	AT5G16590.1	| Symbols: LRR1 | Leucine-rich repeat protein kinase family protein | chr5:5431862-5433921 FORWARD LENGTH=625	67.4032	1.1487	1.19748	1.24833	1.19817	0.0498197	4.15798	0.946058	1.04247	0.97942	0.989315	0.0489597	4.94885	0.00661136	-0.27633
106	AT5G57350.1	| Symbols: AHA3, ATAHA3, HA3 | H(+)-ATPase 3 | chr5:23231208-23236381 REVERSE LENGTH=949	104.366	0.986233	0.986233	1.24833	1.0736	0.151322	14.0949	0.82932	0.888843	0.882703	0.866955	0.0327376	3.77616	0.0818719	-0.308426
107	AT3G62360.1	| Symbols: | Carbohydrate-binding-like fold | chr3:23073020-23080455 REVERSE LENGTH=1227	132.843	1.02811	1.31039	1.27456	1.20436	0.153678	12.7602	0.90125	1.02811	0.965936	0.9651	0.0634358	6.57298	0.0672998	-0.319511
108	AT1G15690.1	| Symbols: AVP1, ATAVP3, AVP-3, AtVHP1;1 | Inorganic H pyrophosphatase family protein | chr1:5399115-5402185 FORWARD LENGTH=770	80.7497	1.02101	1.08673	1.55833	1.22203	0.293096	23.9844	0.895025	1.07923	0.913831	0.962695	0.101358	10.5286	0.221092	-0.344124
109	AT3G22640.1	| Symbols: PAP85 | cupin family protein | chr3:8011902-8013883 REVERSE LENGTH=486	55.0109	0.702222	0.668964	0.615572	0.662253	0.0437132	6.60068	0.835088	0.972655	1.02811	0.945286	0.0993809	10.5133	0.0106965	0.513368
110	AT5G62670.1	| Symbols: AHA11, HA11 | H(+)-ATPase 11 | chr5:25159495-25164957 FORWARD LENGTH=956	105.038	0.882703	0.965936	1.15669	1.00178	0.140465	14.0216	0.806642	0.823591	0.895025	0.841753	0.0469072	5.57256	0.134578	-0.251092
111	AT1G64790.1	| Symbols: ILA | ILITYHIA | chr1:24065232-24081908 REVERSE LENGTH=2610	284.581	1.10957	1.21419	1.14076	1.15484	0.0537148	4.65127	0.870551	0.747425	0.795536	0.804504	0.0620509	7.71294	0.0017845	-0.521525
112	AT2G07698.1	| Symbols: | ATPase, F1 complex, alpha subunit protein | chr2:3361474-3364028 FORWARD LENGTH=777	85.8613	0.858565	0.939523	0.864537	0.887542	0.0451157	5.08322	1.15669	1.28343	1.21419	1.2181	0.0634592	5.20967	0.00182167	0.456749
113	AT5G42080.1	| Symbols: ADL1, ADL1A, AG68, DRP1A, RSW9, DL1 | dynamin-like protein | chr5:16820661-16824536 REVERSE LENGTH=610	68.1117	1	1.04972	1.26576	1.10516	0.141287	12.7843	0.888843	0.972655	0.835088	0.898862	0.0693286	7.71294	0.0856898	-0.298081
114	AT4G24190.1	| Symbols: SHD, HSP90.7, AtHsp90.7, AtHsp90-7 | Chaperone protein htpG family protein | chr4:12551902-12555851 REVERSE LENGTH=823	94.1279	0.972655	0.913831	0.817902	0.901463	0.0781143	8.66529	1.30134	1.19748	1.28343	1.26075	0.055521	4.40381	0.00290085	0.483941
115	AT4G20850.1	| Symbols: TPP2 | tripeptidyl peptidase ii | chr4:11160935-11169889 REVERSE LENGTH=1380	152.255	0.835088	0.692555	0.726986	0.751543	0.074372	9.89591	0.895025	0.870551	1.02101	0.928863	0.0807366	8.69199	0.0489165	0.30561
116	AT5G42270.1	| Symbols: VAR1, FTSH5 | FtsH extracellular protease family | chr5:16902659-16905102 FORWARD LENGTH=704	75.1669	1.23114	1.25701	1.21419	1.23412	0.0215635	1.74728	1.10957	1.16473	1.34723	1.20718	0.124388	10.304	0.730417	-0.0318404
117	AT3G06860.1	| Symbols: MFP2, ATMFP2 | multifunctional protein 2 | chr3:2161926-2166009 FORWARD LENGTH=725	78.7717	1.46409	0.97942	1.22264	1.22205	0.242333	19.8301	0.840896	0.768438	1	0.869778	0.118452	13.6187	0.0864843	-0.490583
118	AT4G21150.1	| Symbols: HAP6 | ribophorin II (RPN2) family protein | chr4:11278646-11283599 FORWARD LENGTH=691	74.6038	0.993092	1.10191	1.37554	1.15685	0.197055	17.0338	0.959264	1.05702	0.986233	1.00084	0.0504871	5.04448	0.254781	-0.208989
119	AT3G21720.1	| Symbols: ICL | isocitrate lyase | chr3:7652789-7655873 REVERSE LENGTH=576	64.186	0.913831	0.768438	0.68302	0.78843	0.116697	14.8012	0.920188	0.858565	0.959264	0.912672	0.0507683	5.56259	0.166107	0.211115
120	AT1G72150.1	| Symbols: PATL1 | PATELLIN 1 | chr1:27148558-27150652 FORWARD LENGTH=573	63.989	1.03526	0.939523	0.972655	0.982481	0.0486215	4.94885	1.34723	1.26576	1.25701	1.29	0.0497571	3.85714	0.00156397	0.392871
121	AT3G03250.1	| Symbols: UGP, UGP1, AtUGP1 | UDP-GLUCOSE PYROPHOSPHORYLASE 1 | chr3:749761-754014 REVERSE LENGTH=469	51.6881	0.812252	0.673617	0.566442	0.684104	0.12324	18.0149	1.22264	1.17283	1.07177	1.15575	0.0768709	6.65117	0.00491467	0.756542
122	AT1G64740.1	| Symbols: TUA1 | alpha-1 tubulin | chr1:24050114-24052296 FORWARD LENGTH=450	49.7504	0.959264	0.784584	0.835088	0.859645	0.089892	10.4569	1.02811	0.933033	0.986233	0.98246	0.0476526	4.85033	0.104736	0.192657
123	AT4G02510.1	| Symbols: TOC159, TOC86, PPI2, TOC160, ATTOC159 | translocon at the outer envelope membrane of chloroplasts 159 | chr4:1104766-1109360 FORWARD LENGTH=1503	160.703	1.01396	1.34723	1.18099	1.18073	0.166637	14.1131	0.90125	0.959264	1.03526	0.96526	0.0672081	6.9627	0.106378	-0.290688
124	AT3G19820.1	| Symbols: DWF1, DIM, EVE1, DIM1, CBB1 | cell elongation protein / DWARF1 / DIMINUTO (DIM) | chr3:6879835-6881616 REVERSE LENGTH=561	65.3342	1.07923	0.882703	1.33793	1.09995	0.228319	20.7571	0.959264	1.06437	0.986233	1.00329	0.0545895	5.44105	0.515122	-0.132705
125	AT3G63460.1	| Symbols: | transducin family protein / WD-40 repeat family protein | chr3:23431009-23437241 REVERSE LENGTH=1104	119.781	1.06437	1	1.04972	1.03803	0.0337392	3.25031	0.895025	0.882703	0.895025	0.890918	0.00711415	0.79852	0.00178815	-0.220483
126	AT3G09260.1	| Symbols: PYK10, PSR3.1, BGLU23, LEB | Glycosyl hydrolase superfamily protein | chr3:2840657-2843730 REVERSE LENGTH=524	59.6647	0.80107	0.913831	0.757858	0.824253	0.0805295	9.77	1.61328	1.10191	1.55833	1.42451	0.280728	19.7071	0.0235883	0.789302
127	AT2G28000.1	| Symbols: CPN60A, CH-CPN60A, SLP | chaperonin-60alpha | chr2:11926603-11929184 FORWARD LENGTH=586	62.0158	1.22264	1.14076	0.926588	1.09666	0.152874	13.9399	0.993092	0.852635	1.11729	0.987672	0.132409	13.4062	0.40344	-0.151018
128	AT1G63770.2	| Symbols: | Peptidase M1 family protein | chr1:23658165-23664243 REVERSE LENGTH=945	106.021	0.586417	0.543367	0.441351	0.523712	0.0745036	14.2261	1.07923	0.864537	0.959264	0.967677	0.107592	11.1186	0.00419126	0.885751
129	AT4G28390.1	| Symbols: AAC3, ATAAC3 | ADP/ATP carrier 3 | chr4:14041486-14042781 REVERSE LENGTH=379	40.6743	1.23114	1.00696	1.42405	1.22072	0.208743	17.1	1	1.03526	0.97942	1.0049	0.0282423	2.81047	0.150626	-0.280684
130	AT3G16410.1	| Symbols: NSP4 | nitrile specifier protein 4 | chr3:5572145-5574359 FORWARD LENGTH=619	67.5443	0.632878	0.574349	0.438303	0.54851	0.0998281	18.1999	1.48452	1.45397	1.3566	1.4317	0.0668048	4.66611	0.000219024	1.38414
131	AT3G13870.1	| Symbols: RHD3 | Root hair defective 3 GTP-binding protein (RHD3) | chr3:4565762-4571109 REVERSE LENGTH=802	89.0182	1.19748	1.24833	1.25701	1.23427	0.0321602	2.6056	0.888843	0.959264	0.926588	0.924898	0.0352411	3.81027	0.000357915	-0.416296
132	AT5G19820.1	| Symbols: emb2734 | ARM repeat superfamily protein | chr5:6695731-6701247 REVERSE LENGTH=1116	123.728	1.15669	1	0.920188	1.02563	0.120315	11.7309	0.959264	0.913831	0.852635	0.908577	0.0535085	5.88926	0.198488	-0.174823
133	AT3G55410.1	| Symbols: | 2-oxoglutarate dehydrogenase, E1 component | chr3:20541897-20545728 FORWARD LENGTH=1017	115.073	0.907519	0.913831	0.864537	0.895296	0.0268242	2.99612	1.05702	1.13288	1.15669	1.11553	0.0520519	4.66611	0.00286659	0.317293
134	AT3G46740.1	| Symbols: TOC75-III, MAR1 | translocon at the outer envelope membrane of chloroplasts 75-III | chr3:17216104-17219296 REVERSE LENGTH=818	89.1153	1.11729	1.28343	1.16473	1.18848	0.0855776	7.20058	0.965936	1.04972	1.10191	1.03919	0.0685934	6.60068	0.0778517	-0.193666
135	AT1G57720.1	| Symbols: | Translation elongation factor EF1B, gamma chain | chr1:21377873-21380114 FORWARD LENGTH=413	46.3524	0.692555	0.517632	0.503478	0.571222	0.105316	18.4369	1.07923	1.10191	1.16473	1.11529	0.044296	3.97171	0.00117855	0.965295
136	AT2G30110.1	| Symbols: ATUBA1, MOS5, UBA1 | ubiquitin-activating enzyme 1 | chr2:12852632-12857369 REVERSE LENGTH=1080	120.157	0.76313	0.650671	0.586417	0.666739	0.0894452	13.4153	1.07923	1.10191	0.920188	1.03377	0.0990197	9.57847	0.00887762	0.632726
137	AT1G07810.1	| Symbols: ECA1, ATECA1, ACA3 | ER-type Ca2+-ATPase 1 | chr1:2416681-2420572 FORWARD LENGTH=1061	116.273	1.26576	1.37554	1.38511	1.34214	0.0663192	4.94132	0.882703	0.97942	0.920188	0.927437	0.0487645	5.25798	0.000950276	-0.53321
138	AT4G34870.1	| Symbols: ROC5, ATCYP1 | rotamase cyclophilin 5 | chr4:16614451-16614969 FORWARD LENGTH=172	18.3482	0.747425	0.558644	0.547147	0.617738	0.112459	18.2049	1.04972	1.10957	1.07177	1.07702	0.0302693	2.81047	0.00240257	0.801977
139	AT1G72370.1	| Symbols: P40, AP40, RP40, RPSAA | 40s ribosomal protein SA | chr1:27243148-27244842 REVERSE LENGTH=298	32.2528	0.784584	0.732043	0.707107	0.741245	0.0395498	5.3356	1.17283	1.04972	1.23971	1.15409	0.0963731	8.3506	0.00235891	0.63873
140	ATCG00480.1	| Symbols: ATPB, PB | ATP synthase subunit beta | chrC:52660-54156 REVERSE LENGTH=498	53.8821	1.17283	1.28343	0.993092	1.14978	0.146533	12.7444	1.16473	1.03526	1.36604	1.18868	0.166683	14.0225	0.776604	0.0479965
141	AT1G54010.1	| Symbols: | GDSL-like Lipase/Acylhydrolase superfamily protein | chr1:20158854-20160747 REVERSE LENGTH=386	43.0976	0.76313	0.82932	0.840896	0.811115	0.0419579	5.17287	1.1487	1.04247	1.29235	1.16117	0.12541	10.8003	0.0101459	0.517603
142	AT4G35790.1	| Symbols: ATPLDDELTA, PLDDELTA | phospholipase D delta | chr4:16955774-16959875 REVERSE LENGTH=868	98.836	1.08673	1.15669	1.1487	1.13071	0.0382901	3.38638	0.90125	0.876606	0.939523	0.905793	0.0317035	3.50009	0.00143198	-0.319972
143	AT1G78570.1	| Symbols: RHM1, ROL1, ATRHM1 | rhamnose biosynthesis 1 | chr1:29550110-29552207 FORWARD LENGTH=669	75.306	0.716978	0.650671	0.773782	0.71381	0.0616169	8.63211	0.993092	1	0.952638	0.98191	0.0255846	2.6056	0.00223953	0.46005
144	AT3G58610.1	| Symbols: | ketol-acid reductoisomerase | chr3:21671561-21674639 FORWARD LENGTH=591	63.7544	0.732043	0.655197	0.554785	0.647341	0.0888898	13.7315	1.00696	0.952638	1.22264	1.06074	0.142812	13.4634	0.0130886	0.712479
145	AT5G11560.1	| Symbols: | catalytics | chr5:3709734-3713994 REVERSE LENGTH=982	108.783	1.1487	1.08673	1.23971	1.15838	0.0769446	6.64243	0.939523	0.846745	0.933033	0.906434	0.0517934	5.71397	0.00927518	-0.353836
146	AT2G30970.1	| Symbols: ASP1 | aspartate aminotransferase 1 | chr2:13179012-13181686 FORWARD LENGTH=430	47.709	0.68302	0.619854	0.632878	0.645251	0.0333512	5.16872	1.09429	1.04972	0.993092	1.0457	0.05072	4.85033	0.000334726	0.696539
147	AT1G80410.1	| Symbols: EMB2753 | tetratricopeptide repeat (TPR)-containing protein | chr1:30227963-30234832 REVERSE LENGTH=897	102.064	1.01396	0.972655	0.888843	0.958486	0.0637505	6.65117	0.946058	0.737135	0.952638	0.87861	0.122566	13.9499	0.373296	-0.125534
148	AT1G09640.1	| Symbols: | Translation elongation factor EF1B, gamma chain | chr1:3120162-3122152 FORWARD LENGTH=414	46.6126	0.668964	0.554785	0.496546	0.573432	0.0877082	15.2953	1.08673	1.21419	1.15669	1.15254	0.0638312	5.53831	0.00076048	1.00712
149	AT3G23750.1	| Symbols: | Leucine-rich repeat protein kinase family protein | chr3:8558332-8561263 FORWARD LENGTH=928	99.8835	1.02811	0.959264	1.09429	1.02722	0.0675192	6.57298	0.858565	0.952638	0.907519	0.906241	0.0470493	5.1917	0.0635537	-0.180784
150	AT3G08590.1	| Symbols: | Phosphoglycerate mutase, 2,3-bisphosphoglycerate-independent | chr3:2608683-2611237 REVERSE LENGTH=560	60.7079	0.673617	0.574349	0.479632	0.575866	0.0970013	16.8444	1.24833	0.895025	1.03526	1.05954	0.177899	16.7902	0.0144415	0.879633
151	AT1G33790.2	| Symbols: | jacalin lectin family protein | chr1:12256990-12260432 FORWARD LENGTH=745	81.774	0.586417	0.650671	0.517632	0.584907	0.0665321	11.3748	1.21419	0.972655	1.29235	1.15973	0.166662	14.3707	0.00516284	0.987515
152	AT1G51980.1	| Symbols: | Insulinase (Peptidase family M16) protein | chr1:19323692-19326771 REVERSE LENGTH=503	54.3497	1.03526	1.07177	1.17283	1.09329	0.0712645	6.51835	1.04972	1.04247	0.972655	1.02161	0.0425532	4.1653	0.209047	-0.0978296
153	AT1G63940.1	| Symbols: MDAR6 | monodehydroascorbate reductase 6 | chr1:23730206-23733534 FORWARD LENGTH=486	52.4511	0.562529	0.554785	0.432269	0.516528	0.073073	14.147	1.20581	1.09429	1.25701	1.1857	0.0832017	7.01706	0.000470873	1.19883
154	AT4G02930.1	| Symbols: | GTP binding Elongation factor Tu family protein | chr4:1295751-1298354 REVERSE LENGTH=454	49.3606	1.01396	0.913831	1.02101	0.982934	0.0599487	6.09895	1.05702	0.965936	1	1.00765	0.0460204	4.5671	0.601348	0.0358297
155	AT5G57110.1	| Symbols: ACA8, AT-ACA8 | autoinhibited Ca2+ -ATPase, isoform 8 | chr5:23109729-23116857 REVERSE LENGTH=1074	116.083	0.926588	0.888843	1.10191	0.972445	0.113693	11.6914	0.737135	0.895025	0.846745	0.826302	0.0809062	9.79136	0.143877	-0.234949
156	AT3G49010.1	| Symbols: ATBBC1, BBC1, RSU2 | breast basic conserved 1 | chr3:18166971-18168047 REVERSE LENGTH=206	23.7342	0.952638	0.959264	1.31039	1.0741	0.204664	19.0545	0.82932	0.742262	0.972655	0.848079	0.116337	13.7177	0.171665	-0.340856
157	AT1G02500.1	| Symbols: SAM1, SAM-1, MAT1, AtSAM1 | S-adenosylmethionine synthetase 1 | chr1:519037-520218 FORWARD LENGTH=393	43.1127	1.07177	0.97942	1.02101	1.02407	0.0462524	4.51653	1.07177	1.03526	0.993092	1.03338	0.0393744	3.81027	0.8038	0.0130542
158	AT3G09630.1	| Symbols: | Ribosomal protein L4/L1 family | chr3:2953813-2955444 FORWARD LENGTH=406	44.656	0.858565	0.946058	1.23971	1.01478	0.199647	19.674	0.823591	0.876606	0.864537	0.854911	0.0277873	3.25031	0.241498	-0.247316
159	AT1G53750.1	| Symbols: RPT1A | regulatory particle triple-A 1A | chr1:20065921-20068324 REVERSE LENGTH=426	47.7546	0.913831	0.823591	1.01396	0.917127	0.095227	10.3832	0.913831	0.939523	0.920188	0.924514	0.0133809	1.44734	0.900582	0.0115731
160	AT1G07670.1	| Symbols: ATECA4, ECA4 | endomembrane-type CA-ATPase 4 | chr1:2370305-2374196 REVERSE LENGTH=1061	116.088	1.22264	1.3566	1.37554	1.31826	0.0833505	6.32276	0.876606	0.972655	0.888843	0.912701	0.0522808	5.72814	0.00203572	-0.530423
161	AT2G36460.1	| Symbols: | Aldolase superfamily protein | chr2:15296929-15298387 REVERSE LENGTH=358	38.3449	1.02811	0.747425	0.721965	0.832501	0.169883	20.4064	0.97942	0.882703	0.933033	0.931719	0.048372	5.1917	0.385691	0.162443
162	AT1G49760.1	| Symbols: PAB8, PABP8 | poly(A) binding protein 8 | chr1:18416740-18419753 FORWARD LENGTH=671	72.7151	0.655197	0.632878	0.550953	0.613009	0.0548889	8.95402	1.04247	1.04972	0.913831	1.002	0.0764462	7.62933	0.00201469	0.708909
163	AT5G03860.1	| Symbols: MLS | malate synthase | chr5:1032276-1034527 REVERSE LENGTH=562	63.8284	1.00696	1.13288	1.14076	1.09353	0.0750829	6.86608	0.702222	0.619854	0.726986	0.683021	0.056088	8.21176	0.00161889	-0.678997
164	AT5G20290.1	| Symbols: | Ribosomal protein S8e family protein | chr5:6851695-6853012 REVERSE LENGTH=222	24.9603	0.817902	0.920188	0.895025	0.877705	0.0532971	6.07232	0.90125	0.907519	1.03526	0.948012	0.0756286	7.97761	0.258472	0.111169
165	AT1G14830.1	| Symbols: ADL1C, ADL5, DRP1C, DL1C | DYNAMIN-like 1C | chr1:5107699-5111470 REVERSE LENGTH=614	68.6619	1.07177	1.18921	1.34723	1.20274	0.138228	11.4927	0.882703	0.939523	0.926588	0.916271	0.0297817	3.25031	0.0246936	-0.392476
166	AT2G37620.1	| Symbols: ACT1, AAc1 | actin 1 | chr2:15779761-15781241 FORWARD LENGTH=377	41.7529	1.07923	0.993092	0.920188	0.997503	0.079612	7.98113	1.09429	0.993092	1.04972	1.0457	0.05072	4.85033	0.426448	0.0680776
167	AT3G12110.1	| Symbols: ACT11 | actin-11 | chr3:3858116-3859609 FORWARD LENGTH=377	41.6298	1.04972	0.965936	0.920188	0.978614	0.0656885	6.7124	1.13288	1.04972	1.08673	1.08978	0.0416671	3.82344	0.068563	0.155224
168	AT2G20990.1	| Symbols: SYTA, NTMC2TYPE1.1, ATSYTA, NTMC2T1.1, SYT1 | synaptotagmin A | chr2:9014827-9017829 FORWARD LENGTH=541	61.6864	1.00696	1.10191	1.14076	1.08321	0.0688356	6.35479	0.846745	0.835088	0.993092	0.891642	0.0880519	9.87526	0.0411956	-0.280774
169	AT1G72730.1	| Symbols: | DEA(D/H)-box RNA helicase family protein | chr1:27378040-27379593 REVERSE LENGTH=414	46.7228	1.00696	0.817902	0.97942	0.934759	0.102134	10.9262	0.972655	0.939523	1.03526	0.982481	0.0486215	4.94885	0.505449	0.0718344
170	AT3G23990.1	| Symbols: HSP60, HSP60-3B | heat shock protein 60 | chr3:8669013-8672278 FORWARD LENGTH=577	61.2242	1.02811	0.926588	0.835088	0.92993	0.0965563	10.3832	1.13288	0.939523	1.04247	1.03829	0.0967482	9.31802	0.241661	0.159017
171	AT3G02360.1	| Symbols: | 6-phosphogluconate dehydrogenase family protein | chr3:482498-483958 FORWARD LENGTH=486	53.5255	0.817902	0.795536	0.920188	0.844542	0.0664586	7.86919	0.97942	0.840896	0.986233	0.935516	0.0820141	8.76672	0.209798	0.147594
172	AT5G14780.1	| Symbols: FDH | formate dehydrogenase | chr5:4777043-4779190 FORWARD LENGTH=384	42.3646	0.946058	0.939523	0.965936	0.950506	0.0137571	1.44734	1.02811	1.00696	1.04247	1.02585	0.0178635	1.74134	0.00442913	0.110046
173	AT5G60660.1	| Symbols: PIP2F, PIP2;4 | plasma membrane intrinsic protein 2;4 | chr5:24375673-24376939 REVERSE LENGTH=291	30.9139	1.14076	1.07177	1.3566	1.18971	0.148591	12.4896	0.959264	1.13288	1.04972	1.04729	0.0868354	8.29145	0.225044	-0.183956
174	AT5G61790.1	| Symbols: CNX1, ATCNX1 | calnexin 1 | chr5:24827394-24829642 REVERSE LENGTH=530	60.4303	1.03526	1.19748	1.07923	1.10399	0.083894	7.59916	0.933033	0.946058	0.959264	0.946118	0.0131157	1.38626	0.0322723	-0.222635
175	AT3G05530.1	| Symbols: RPT5A, ATS6A.2 | regulatory particle triple-A ATPase 5A | chr3:1603540-1605993 FORWARD LENGTH=424	47.4323	0.965936	0.82932	0.959264	0.918173	0.0770219	8.3886	0.993092	0.895025	1	0.962706	0.0587149	6.09895	0.470384	0.0683285
176	AT3G02880.1	| Symbols: | Leucine-rich repeat protein kinase family protein | chr3:634819-636982 FORWARD LENGTH=627	67.6923	1.02101	1.07177	1.33793	1.14357	0.17022	14.885	0.933033	0.926588	0.959264	0.939628	0.0173077	1.84197	0.107896	-0.283384
177	AT5G52640.1	| Symbols: HSP81-1, ATHS83, HSP81.1, HSP83, ATHSP90.1, AtHsp90-1, HSP90.1 | heat shock protein 90.1 | chr5:21352542-21355147 FORWARD LENGTH=705	81.1111	0.97942	0.907519	0.790041	0.892327	0.0955992	10.7135	1.12506	0.952638	1.03526	1.03765	0.0862351	8.31058	0.122239	0.217681
178	AT3G16420.1	| Symbols: PBP1, JAL30 | PYK10-binding protein 1 | chr3:5579560-5580674 FORWARD LENGTH=298	32.1203	0.535887	0.521233	0.463294	0.506805	0.0383869	7.57431	1.45397	1.65864	1.38511	1.49924	0.142273	9.48965	0.000308771	1.56473
179	AT1G02080.1	| Symbols: | transcription regulators | chr1:373335-386682 FORWARD LENGTH=2431	269.699	1.31951	1.19748	1.33793	1.28497	0.0763286	5.9401	0.784584	0.687771	0.840896	0.771084	0.0774503	10.0443	0.00121335	-0.736777
180	AT5G38480.1	| Symbols: GRF3, RCI1 | general regulatory factor 3 | chr5:15410277-15411285 FORWARD LENGTH=255	28.5703	0.687771	0.566442	0.539614	0.597942	0.0789418	13.2022	1.26576	1.05702	1.10191	1.14156	0.109874	9.62491	0.00224028	0.932928
181	AT4G04910.1	| Symbols: NSF | AAA-type ATPase family protein | chr4:2489696-2495666 REVERSE LENGTH=742	81.4179	1.13288	1.01396	1.12506	1.09063	0.0665172	6.09895	1.00696	0.959264	0.97942	0.98188	0.0239407	2.43825	0.0561247	-0.151548
182	AT1G55860.1	| Symbols: UPL1 | ubiquitin-protein ligase 1 | chr1:20879900-20895393 REVERSE LENGTH=3930	432.325	1.11729	0.835088	1.04972	1.0007	0.147347	14.7245	0.952638	0.90125	0.913831	0.922573	0.0267859	2.90339	0.417339	-0.11727
183	AT2G31610.1	| Symbols: | Ribosomal protein S3 family protein | chr2:13450384-13451669 FORWARD LENGTH=250	27.4837	0.757858	0.632878	0.852635	0.74779	0.110224	14.7399	0.97942	0.835088	1.05702	0.957175	0.112625	11.7664	0.0828144	0.356149
184	AT1G50200.1	| Symbols: ALATS, ACD | Alanyl-tRNA synthetase | chr1:18591429-18598311 REVERSE LENGTH=1003	110.402	0.790041	0.655197	0.68302	0.709419	0.0711931	10.0354	1.05702	0.907519	0.933033	0.965857	0.079972	8.27991	0.0142795	0.44517
185	AT5G19990.1	| Symbols: RPT6A, ATSUG1 | regulatory particle triple-A ATPase 6A | chr5:6752144-6754918 FORWARD LENGTH=419	47.1998	0.926588	0.965936	1.04247	0.97833	0.0589246	6.02298	1.02811	0.913831	1.04247	0.994804	0.0704902	7.08584	0.771641	0.0240906
186	AT1G70730.1	| Symbols: PGM2 | Phosphoglucomutase/phosphomannomutase family protein | chr1:26669020-26672726 REVERSE LENGTH=585	63.4243	0.993092	0.895025	0.888843	0.925653	0.0584857	6.31832	1.03526	1.05702	1.04247	1.04492	0.0110817	1.06053	0.0255785	0.174843
187	AT4G13930.1	| Symbols: SHM4 | serine hydroxymethyltransferase 4 | chr4:8048013-8050021 REVERSE LENGTH=471	51.6672	1.18921	0.888843	0.952638	1.01023	0.158247	15.6645	1.13288	1.04972	1.07177	1.08479	0.0430847	3.97171	0.475065	0.102735
188	AT3G23810.1	| Symbols: SAHH2, ATSAHH2 | S-adenosyl-l-homocysteine (SAH) hydrolase 2 | chr3:8588013-8589671 REVERSE LENGTH=485	53.1069	1.12506	0.721965	0.784584	0.877202	0.216921	24.7287	1.16473	0.97942	1.05702	1.06706	0.0930637	8.72152	0.236008	0.282656
189	AT5G57870.1	| Symbols: eIFiso4G1 | MIF4G domain-containing protein / MA3 domain-containing protein | chr5:23439755-23443433 FORWARD LENGTH=780	85.5003	0.76313	0.721965	0.664343	0.716479	0.0496213	6.92571	1	0.806642	0.952638	0.91976	0.100785	10.9577	0.0350422	0.360333
190	AT4G23650.1	| Symbols: CDPK6, CPK3 | calcium-dependent protein kinase 6 | chr4:12324967-12327415 REVERSE LENGTH=529	59.2806	0.920188	0.716978	0.852635	0.829933	0.10349	12.4696	1.02811	0.926588	1.03526	0.996656	0.0607855	6.09895	0.0738733	0.2641
191	AT3G03960.1	| Symbols: | TCP-1/cpn60 chaperonin family protein | chr3:1024432-1027604 FORWARD LENGTH=549	58.8842	1.01396	0.823591	0.846745	0.894765	0.103872	11.6089	0.926588	0.840896	0.946058	0.904514	0.0559479	6.18541	0.893117	0.0156336
192	AT3G52140.1	| Symbols: | tetratricopeptide repeat (TPR)-containing protein | chr3:19333232-19341295 FORWARD LENGTH=1403	153.152	1.06437	1.06437	1	1.04291	0.0371641	3.56349	0.952638	0.907519	0.993092	0.951083	0.0428079	4.50096	0.0485278	-0.132976
193	AT2G39730.1	| Symbols: RCA | rubisco activase | chr2:16570951-16573345 REVERSE LENGTH=474	51.9299	1.08673	1.22264	0.895025	1.06813	0.164598	15.4099	1.14076	1.09429	1.52626	1.25377	0.237122	18.9127	0.327728	0.231183
194	AT3G48990.1	| Symbols: | AMP-dependent synthetase and ligase family protein | chr3:18159031-18161294 REVERSE LENGTH=514	55.4918	0.598739	0.528509	0.456916	0.528055	0.0709129	13.4291	1.18099	0.952638	1.1487	1.09411	0.123578	11.2948	0.00233707	1.051
195	AT3G13300.1	| Symbols: VCS | Transducin/WD40 repeat-like superfamily protein | chr3:4304085-4309949 FORWARD LENGTH=1344	145.612	1.15669	1	1.10191	1.0862	0.0795163	7.32061	0.82932	0.852635	0.840896	0.84095	0.0116578	1.38626	0.00614693	-0.369194
196	AT1G78300.1	| Symbols: GRF2, 14-3-3OMEGA, GF14 OMEGA | general regulatory factor 2 | chr1:29461883-29463052 FORWARD LENGTH=259	29.1255	0.752623	0.566442	0.586417	0.635161	0.102215	16.0927	1.25701	0.972655	1.21419	1.14795	0.153316	13.3556	0.00852212	0.853871
197	AT1G11910.1	| Symbols: APA1, ATAPA1 | aspartic proteinase A1 | chr1:4017119-4019874 REVERSE LENGTH=506	54.5605	0.858565	0.835088	0.76313	0.818928	0.0497279	6.07232	1.01396	1.18099	1.11729	1.10408	0.0842962	7.63497	0.00724927	0.431036
198	AT1G70770.1	| Symbols: | Protein of unknown function DUF2359, transmembrane | chr1:26688622-26691185 REVERSE LENGTH=610	66.8049	1.14076	1.23114	1.27456	1.21549	0.0682584	5.61571	0.858565	0.952638	0.876606	0.895936	0.0499266	5.57256	0.00281731	-0.440069
199	AT2G36880.1	| Symbols: MAT3 | methionine adenosyltransferase 3 | chr2:15479721-15480893 REVERSE LENGTH=390	42.4526	1.10957	0.959264	1.02101	1.02995	0.0755501	7.33533	1.05702	0.993092	0.933033	0.994381	0.0620026	6.23529	0.5627	-0.0507014
200	AT4G09000.1	| Symbols: GRF1, GF14 CHI | general regulatory factor 1 | chr4:5775387-5777157 FORWARD LENGTH=267	29.8949	0.712025	0.598739	0.543367	0.618044	0.0859701	13.91	1.28343	1.10191	1.18099	1.18877	0.0910103	7.6558	0.00139143	0.943694
201	AT1G50250.1	| Symbols: FTSH1 | FTSH protease 1 | chr1:18614398-18616930 REVERSE LENGTH=716	76.6937	1.23971	1.48452	1.23114	1.31846	0.14388	10.9128	1.11729	1.17283	1.3566	1.21558	0.125253	10.304	0.403112	-0.117213
202	AT5G39740.1	| Symbols: OLI7, RPL5B | ribosomal protein L5 B | chr5:15903365-15905185 FORWARD LENGTH=301	34.3977	0.858565	0.812252	0.920188	0.863668	0.0541483	6.26957	1.02811	1.03526	1.12506	1.06281	0.0540251	5.08322	0.0107447	0.299337
203	AT2G26250.1	| Symbols: FDH, KCS10 | 3-ketoacyl-CoA synthase 10 | chr2:11170799-11173059 REVERSE LENGTH=550	61.9036	1.10191	1.40444	1.45397	1.32011	0.190585	14.437	0.959264	1.06437	0.97942	1.00102	0.0557824	5.57256	0.0496583	-0.399187
204	AT5G56500.1	| Symbols: | TCP-1/cpn60 chaperonin family protein | chr5:22874058-22876966 FORWARD LENGTH=597	63.2673	1.04247	0.817902	1.04247	0.967611	0.129652	13.3992	0.913831	0.823591	0.946058	0.894493	0.0634822	7.097	0.429865	-0.113357
205	AT5G13490.1	| Symbols: AAC2 | ADP/ATP carrier 2 | chr5:4336034-4337379 FORWARD LENGTH=385	41.7016	1.23971	1.08673	1.52626	1.28423	0.22312	17.3737	1.01396	0.993092	0.946058	0.98437	0.0347811	3.53334	0.0829362	-0.383636
206	AT5G53460.1	| Symbols: GLT1 | NADH-dependent glutamate synthase 1 | chr5:21700518-21709629 FORWARD LENGTH=2208	241.727	0.946058	0.870551	0.784584	0.867064	0.0807932	9.31802	1.03526	0.946058	1.03526	1.00553	0.0515038	5.12206	0.0665471	0.213744
207	AT1G09780.1	| Symbols: | Phosphoglycerate mutase, 2,3-bisphosphoglycerate-independent | chr1:3165550-3167812 REVERSE LENGTH=557	60.5237	0.664343	0.558644	0.476319	0.566435	0.0942538	16.6398	1.13288	1.11729	0.939523	1.06323	0.107418	10.103	0.00383259	0.908473
208	AT4G24280.1	| Symbols: cpHsc70-1 | chloroplast heat shock protein 70-1 | chr4:12590094-12593437 FORWARD LENGTH=718	76.4434	0.646176	0.628507	0.50698	0.593888	0.0757812	12.7602	1.07177	0.76313	1.13288	0.989262	0.198206	20.0357	0.0320605	0.736163
209	AT3G01280.1	| Symbols: VDAC1, ATVDAC1 | voltage dependent anion channel 1 | chr3:85754-87612 FORWARD LENGTH=276	29.3893	0.90125	0.870551	1.23971	1.00384	0.204847	20.4064	0.876606	1.14076	1.01396	1.01044	0.132114	13.0749	0.964807	0.00946396
210	AT5G26742.2	| Symbols: emb1138 | DEAD box RNA helicase (RH3) | chr5:9285540-9288871 REVERSE LENGTH=748	81.0888	1.10957	1.31951	1.08673	1.17194	0.128309	10.9484	1.06437	1.04972	1.25701	1.1237	0.115685	10.295	0.653941	-0.0606385
211	AT4G37910.1	| Symbols: mtHsc70-1 | mitochondrial heat shock protein 70-1 | chr4:17825368-17828099 REVERSE LENGTH=682	73.0116	0.806642	0.784584	0.702222	0.764483	0.0550354	7.19904	1.19748	1.18921	1.18921	1.19196	0.0047756	0.40065	0.000179216	0.640785
212	AT5G17310.2	| Symbols: UGP2 | UDP-glucose pyrophosphorylase 2 | chr5:5696955-5700845 REVERSE LENGTH=470	51.8692	0.812252	0.664343	0.550953	0.675849	0.131029	19.3874	1.03526	1.06437	0.812252	0.970629	0.137928	14.2102	0.0550121	0.522219
213	AT4G31180.1	| Symbols: | Class II aminoacyl-tRNA and biotin synthetases superfamily protein | chr4:15156696-15159362 FORWARD LENGTH=558	62.8603	0.712025	0.650671	0.582367	0.648354	0.0648602	10.0038	1.10191	0.737135	0.959264	0.932768	0.183823	19.7073	0.0648606	0.524736
214	AT5G02870.1	| Symbols: | Ribosomal protein L4/L1 family | chr5:657830-659526 FORWARD LENGTH=407	44.6759	0.907519	1.00696	1.23971	1.05139	0.170495	16.216	0.835088	0.835088	0.882703	0.85096	0.0274906	3.23054	0.114767	-0.305141
215	AT5G66680.1	| Symbols: DGL1 | dolichyl-diphosphooligosaccharide-protein glycosyltransferase 48kDa subunit family protein | chr5:26617840-26620581 REVERSE LENGTH=437	48.6958	0.972655	0.986233	1.28343	1.08077	0.175635	16.2509	0.965936	1.07177	0.97942	1.00571	0.0576085	5.72814	0.520617	-0.103847
216	AT4G36700.1	| Symbols: | RmlC-like cupins superfamily protein | chr4:17298443-17300337 REVERSE LENGTH=522	59.0291	0.876606	0.742262	0.773782	0.79755	0.0702549	8.80883	0.812252	0.920188	1.3566	1.02968	0.288221	27.9913	0.246801	0.368551
217	AT5G11520.1	| Symbols: ASP3, YLS4 | aspartate aminotransferase 3 | chr5:3685257-3687721 REVERSE LENGTH=449	48.9054	1.31951	1.22264	0.993092	1.17841	0.167642	14.2261	0.790041	0.742262	0.812252	0.781518	0.0357652	4.57637	0.0159911	-0.592494
218	AT2G21410.1	| Symbols: VHA-A2 | vacuolar proton ATPase A2 | chr2:9162703-9168141 FORWARD LENGTH=821	93.0274	1.08673	1.25701	1.23114	1.19163	0.0917588	7.70027	0.913831	1.04972	0.965936	0.976495	0.0685552	7.02054	0.03128	-0.287253
219	AT1G71220.1	| Symbols: EBS1, UGGT, PSL2 | UDP-glucose:glycoprotein glucosyltransferases;transferases, transferring hexosyl groups;transferases, transferring glycosyl groups | chr1:26841664-26851730 FORWARD LENGTH=1613	181.672	1.04247	0.933033	0.876606	0.950701	0.0843298	8.87027	1.03526	1.08673	1.10957	1.07719	0.0380608	3.53334	0.0769937	0.180208
220	AT2G23350.1	| Symbols: PAB4, PABP4 | poly(A) binding protein 4 | chr2:9943209-9946041 FORWARD LENGTH=662	71.5891	0.721965	0.721965	0.602904	0.682278	0.0687397	10.075	1.14076	1.07177	1.12506	1.11253	0.0361608	3.25031	0.000659515	0.705416
221	AT1G21750.1	| Symbols: ATPDIL1-1, ATPDI5, PDI5, PDIL1-1 | PDI-like 1-1 | chr1:7645767-7648514 FORWARD LENGTH=501	55.549	0.624165	0.420448	0.48971	0.511441	0.103583	20.2531	1.20581	1.40444	1.12506	1.2451	0.143779	11.5475	0.00200227	1.28363
222	AT1G65960.2	| Symbols: GAD2 | glutamate decarboxylase 2 | chr1:24552094-24557253 FORWARD LENGTH=494	56.0866	1.02811	0.806642	0.790041	0.874932	0.132919	15.1919	0.959264	0.864537	0.97942	0.934407	0.0613427	6.56488	0.520431	0.09488
223	AT1G70410.1	| Symbols: ATBCA4, BCA4, CA4 | beta carbonic anhydrase 4 | chr1:26534167-26536505 REVERSE LENGTH=258	28.3765	0.768438	0.598739	0.641713	0.66963	0.0882264	13.1754	1.14076	1.17283	1.16473	1.15944	0.0166771	1.43837	0.000699708	0.791997
224	AT4G29130.1	| Symbols: ATHXK1, GIN2, HXK1 | hexokinase 1 | chr4:14352338-14354865 REVERSE LENGTH=496	53.6547	1.20581	1.31951	1.3566	1.29397	0.0785742	6.07232	0.946058	1.08673	0.876606	0.969799	0.107058	11.0391	0.0133901	-0.41605
225	AT5G22470.1	| Symbols: | NAD+ ADP-ribosyltransferases;NAD+ ADP-ribosyltransferases | chr5:7447045-7450743 FORWARD LENGTH=814	91.3294	1.09429	1.02811	0.939523	1.02064	0.0776554	7.60848	1.04247	0.757858	1.04972	0.950014	0.166451	17.5209	0.541831	-0.103459
226	AT1G63000.1	| Symbols: NRS/ER, UER1 | nucleotide-rhamnose synthase/epimerase-reductase | chr1:23342510-23343859 FORWARD LENGTH=301	33.558	0.716978	0.539614	0.547147	0.601246	0.100297	16.6815	1.1487	1.10957	1.07177	1.11001	0.0384644	3.46522	0.00120317	0.88455
227	AT2G30950.1	| Symbols: VAR2, FTSH2 | FtsH extracellular protease family | chr2:13174692-13177064 FORWARD LENGTH=695	74.0934	1.14076	1.14076	1.25701	1.17951	0.0671168	5.69021	1.03526	1.16473	1.23971	1.14657	0.103425	9.02037	0.667555	-0.0408692
228	AT2G44120.1	| Symbols: | Ribosomal protein L30/L7 family protein | chr2:18249227-18250402 REVERSE LENGTH=242	27.9044	0.795536	0.80107	0.939523	0.845376	0.0815801	9.65015	0.946058	1.04972	0.926588	0.974121	0.0661878	6.79462	0.101039	0.204507
229	AT3G25520.1	| Symbols: ATL5, PGY3, OLI5, RPL5A | ribosomal protein L5 | chr3:9269573-9271327 REVERSE LENGTH=301	34.3188	0.846745	0.823591	0.926588	0.865641	0.0540361	6.24231	1.02811	1.04972	1.14076	1.07286	0.0597861	5.57256	0.0112135	0.309627
230	ATCG00120.1	| Symbols: ATPA | ATP synthase subunit alpha | chrC:9938-11461 REVERSE LENGTH=507	55.276	0.913831	1.07923	0.757858	0.916973	0.160708	17.5259	1.25701	1.07923	1.28343	1.20656	0.111057	9.20446	0.0621369	0.395944
231	AT3G02760.1	| Symbols: | Class II aaRS and biotin synthetases superfamily protein | chr3:597588-600650 REVERSE LENGTH=883	97.4577	0.986233	0.920188	0.882703	0.929708	0.0524173	5.63804	0.97942	0.993092	1.00696	0.993156	0.0137677	1.38626	0.112497	0.0952432
232	AT1G54870.1	| Symbols: | NAD(P)-binding Rossmann-fold superfamily protein | chr1:20459011-20460417 FORWARD LENGTH=335	36.7237	0.712025	0.726986	0.624165	0.687726	0.0555508	8.07746	0.965936	1.07177	1.17283	1.07018	0.103458	9.66738	0.00486147	0.637951
233	AT1G20950.1	| Symbols: | Phosphofructokinase family protein | chr1:7297467-7301336 REVERSE LENGTH=614	67.0585	1.18921	1.3566	1.3566	1.30081	0.0966468	7.42977	0.888843	0.882703	0.876606	0.882717	0.00611849	0.693143	0.00170993	-0.559382
234	AT3G23300.1	| Symbols: | S-adenosyl-L-methionine-dependent methyltransferases superfamily protein | chr3:8333521-8335902 FORWARD LENGTH=611	69.2938	0.972655	0.747425	1.31951	1.0132	0.288188	28.4435	0.97942	1.09429	1.05702	1.04358	0.0586043	5.61571	0.866687	0.0426245
235	AT4G29900.1	| Symbols: ACA10, CIF1, ATACA10 | autoinhibited Ca(2+)-ATPase 10 | chr4:14611225-14618775 REVERSE LENGTH=1069	116.767	0.882703	0.939523	1.04972	0.957314	0.0849164	8.87027	0.823591	0.752623	0.846745	0.807653	0.0490433	6.07232	0.0573731	-0.245256
236	AT1G03890.1	| Symbols: | RmlC-like cupins superfamily protein | chr1:989250-990908 FORWARD LENGTH=451	49.6258	0.582367	0.61132	0.524858	0.572848	0.0440098	7.68262	0.895025	1.05702	0.993092	0.981712	0.0815939	8.31139	0.00157751	0.777146
237	AT2G36850.1	| Symbols: ATGSL08, GSL8, GSL08, ATGSL8, CHOR | glucan synthase-like 8 | chr2:15454935-15469666 REVERSE LENGTH=1904	218.221	1.08673	1.07923	1.20581	1.12392	0.071013	6.31832	0.823591	0.946058	0.90125	0.8903	0.0619634	6.95983	0.0127105	-0.336181
238	AT1G30580.1	| Symbols: | GTP binding | chr1:10831953-10835454 REVERSE LENGTH=394	44.4252	0.742262	0.655197	0.574349	0.657269	0.0839755	12.7764	1.05702	0.972655	1.14076	1.05681	0.0840546	7.9536	0.00432788	0.685163
239	AT5G54160.1	| Symbols: ATOMT1, OMT1 | O-methyltransferase 1 | chr5:21982075-21984167 FORWARD LENGTH=363	39.574	0.946058	1.05702	1.01396	1.00568	0.0559418	5.56259	0.920188	0.946058	0.888843	0.918363	0.0286511	3.1198	0.0738571	-0.131033
240	AT3G60750.1	| Symbols: | Transketolase | chr3:22454004-22456824 FORWARD LENGTH=741	79.9002	1.15669	0.952638	0.768438	0.959255	0.19421	20.2459	1.45397	1.43396	1.47427	1.45407	0.0201571	1.38626	0.0117884	0.600107
241	AT2G15620.1	| Symbols: NIR1, NIR, ATHNIR | nitrite reductase 1 | chr2:6810552-6812666 FORWARD LENGTH=586	65.4456	0.550953	0.615572	0.496546	0.554357	0.059586	10.7487	1.04972	0.965936	1	1.00522	0.0421332	4.19145	0.000432136	0.858621
242	AT3G02260.1	| Symbols: BIG, DOC1, TIR3, UMB1, ASA1, LPR1, CRM1 | auxin transport protein (BIG) | chr3:431152-448489 REVERSE LENGTH=5098	567.509	1.02811	0.752623	1.07177	0.950837	0.17304	18.1987	0.790041	0.773782	0.806642	0.790155	0.0164299	2.07933	0.1846	-0.267062
243	AT1G52360.1	| Symbols: | Coatomer, beta' subunit | chr1:19499282-19505397 FORWARD LENGTH=926	104.383	1.17283	1.17283	1.19748	1.18105	0.0142281	1.2047	0.939523	0.939523	0.90125	0.926765	0.0220965	2.38426	7.42957e-05	-0.349794
244	AT1G33120.1	| Symbols: | Ribosomal protein L6 family | chr1:12010986-12012223 FORWARD LENGTH=194	21.9859	0.812252	0.920188	0.933033	0.888491	0.0663362	7.46617	0.895025	0.97942	0.97942	0.951289	0.0487256	5.12206	0.256859	0.0985258
245	AT1G22780.1	| Symbols: PFL, RPS18A, PFL1 | Ribosomal protein S13/S18 family | chr1:8067990-8069163 FORWARD LENGTH=152	17.5165	0.817902	0.737135	0.90125	0.818762	0.0820613	10.0226	0.972655	1.02101	1.04972	1.01446	0.0389463	3.83911	0.020268	0.309197
246	AT1G62380.1	| Symbols: ACO2, ATACO2 | ACC oxidase 2 | chr1:23082340-23084068 FORWARD LENGTH=320	36.1419	0.732043	0.528509	0.510506	0.590353	0.123037	20.8413	1.21419	1.16473	1.11729	1.16541	0.0484574	4.15798	0.00166374	0.981183
247	AT3G12780.1	| Symbols: PGK1 | phosphoglycerate kinase 1 | chr3:4061127-4063140 REVERSE LENGTH=481	50.0627	0.939523	0.876606	0.840896	0.885675	0.0499347	5.63804	1.13288	0.933033	1.37554	1.14715	0.221599	19.3173	0.116948	0.373208
248	AT3G47950.1	| Symbols: AHA4, HA4 | H(+)-ATPase 4 | chr3:17693015-17697801 FORWARD LENGTH=960	105.632	0.939523	0.952638	1.23971	1.04396	0.169653	16.2509	0.835088	0.864537	0.864537	0.854721	0.0170026	1.98925	0.126928	-0.288536
249	AT5G43010.1	| Symbols: RPT4A | regulatory particle triple-A ATPase 4A | chr5:17248563-17251014 REVERSE LENGTH=399	44.7705	1.00696	1	0.993092	1.00002	0.00693154	0.693143	1.00696	1.05702	0.939523	1.00117	0.0589613	5.88926	0.974855	0.0016573
250	AT2G33210.1	| Symbols: HSP60-2 | heat shock protein 60-2 | chr2:14075093-14078568 REVERSE LENGTH=585	61.9215	1	0.946058	0.876606	0.940888	0.0618594	6.57458	1.08673	0.965936	1.05702	1.03656	0.0629434	6.07232	0.13363	0.139713
251	AT4G13780.1	| Symbols: | methionine--tRNA ligase, putative / methionyl-tRNA synthetase, putative / MetRS, putative | chr4:7993366-7998433 REVERSE LENGTH=797	89.7784	0.933033	0.846745	0.790041	0.856607	0.0720041	8.40574	0.939523	0.876606	0.993092	0.936407	0.0583059	6.22655	0.21002	0.128503
252	AT2G01250.1	| Symbols: | Ribosomal protein L30/L7 family protein | chr2:132943-134264 REVERSE LENGTH=242	28.1355	0.817902	0.82932	0.959264	0.868829	0.0785273	9.03829	0.972655	1.07923	0.959264	1.00372	0.0657376	6.54942	0.0846634	0.208207
253	AT5G20890.1	| Symbols: | TCP-1/cpn60 chaperonin family protein | chr5:7087020-7089906 REVERSE LENGTH=527	57.2316	0.972655	0.913831	0.870551	0.919012	0.051249	5.57653	1	0.972655	0.972655	0.98177	0.0157877	1.60808	0.112596	0.0953008
254	AT5G19760.1	| Symbols: | Mitochondrial substrate carrier family protein | chr5:6679591-6681845 REVERSE LENGTH=298	31.8732	1.26576	1.19748	1.41421	1.29248	0.110812	8.57355	0.939523	1.07177	1.00696	1.00608	0.0661297	6.57298	0.018395	-0.361395
255	AT3G53870.1	| Symbols: | Ribosomal protein S3 family protein | chr3:19951547-19952782 FORWARD LENGTH=249	27.3137	0.76313	0.632878	0.846745	0.747584	0.107778	14.4168	0.986233	0.817902	1.05702	0.953718	0.122829	12.879	0.094229	0.351326
256	AT1G35160.1	| Symbols: GRF4, 14-3-3PHI, GF14 PHI | GF14 protein phi chain | chr1:12867264-12868514 FORWARD LENGTH=267	30.1572	0.726986	0.590496	0.570382	0.629288	0.0852047	13.5399	1.30134	1.05702	1.23114	1.1965	0.125792	10.5133	0.00294625	0.927029
257	AT1G45000.1	| Symbols: | AAA-type ATPase family protein | chr1:17009220-17011607 FORWARD LENGTH=399	44.7094	1.02811	1.02101	1.00696	1.01869	0.010768	1.05704	1.00696	1.05702	0.946058	1.00334	0.0555683	5.53831	0.663017	-0.0219046
258	AT3G18190.1	| Symbols: | TCP-1/cpn60 chaperonin family protein | chr3:6232226-6233836 FORWARD LENGTH=536	57.7209	1.17283	1.02811	0.952638	1.0512	0.111898	10.6449	0.97942	0.933033	0.876606	0.929686	0.0514889	5.53831	0.162705	-0.177215
259	AT5G03630.1	| Symbols: ATMDAR2 | Pyridine nucleotide-disulphide oxidoreductase family protein | chr5:922378-924616 REVERSE LENGTH=435	47.4323	0.779165	0.619854	0.524858	0.641292	0.128501	20.0379	1.19748	0.986233	1.16473	1.11615	0.113695	10.1864	0.00868884	0.799475
260	AT4G14360.1	| Symbols: | S-adenosyl-L-methionine-dependent methyltransferases superfamily protein | chr4:8267869-8270191 REVERSE LENGTH=608	69.1745	1.16473	0.80107	1.30134	1.08905	0.258581	23.7438	0.97942	1.07177	1.06437	1.03852	0.0513167	4.94132	0.756577	-0.0685373
261	AT3G01780.1	| Symbols: TPLATE | ARM repeat superfamily protein | chr3:279171-283399 FORWARD LENGTH=1176	130.807	1.21419	1.23114	1.17283	1.20606	0.0299942	2.48696	0.864537	0.846745	0.82932	0.846867	0.0176092	2.07933	5.74109e-05	-0.510091
262	AT5G07090.1	| Symbols: | Ribosomal protein S4 (RPS4A) family protein | chr5:2202410-2203805 FORWARD LENGTH=262	29.8372	0.692555	0.737135	0.757858	0.729183	0.0333701	4.57637	0.946058	1.02101	1.03526	1.00078	0.0479223	4.7885	0.00128945	0.45677
263	AT3G11710.1	| Symbols: ATKRS-1 | lysyl-tRNA synthetase 1 | chr3:3702359-3705613 REVERSE LENGTH=626	70.8246	0.870551	0.795536	0.737135	0.801074	0.0668801	8.34881	1.07177	1.09429	1.14076	1.10228	0.0351811	3.19168	0.00230894	0.46048
264	AT1G30230.1	| Symbols: | Glutathione S-transferase, C-terminal-like;Translation elongation factor EF1B/ribosomal protein S6 | chr1:10639286-10640515 FORWARD LENGTH=231	25.0986	0.641713	0.570382	0.503478	0.571858	0.0691294	12.0886	1.08673	1.26576	1.11729	1.15659	0.0957648	8.27991	0.00101583	1.01615
265	AT3G57410.1	| Symbols: VLN3, ATVLN3 | villin 3 | chr3:21243615-21249809 REVERSE LENGTH=965	106.265	0.80107	0.702222	0.624165	0.709153	0.0886557	12.5016	1.18921	1.28343	1.18099	1.21788	0.0569169	4.67346	0.00111759	0.780198
266	AT3G11510.1	| Symbols: | Ribosomal protein S11 family protein | chr3:3623757-3624866 REVERSE LENGTH=150	16.2446	0.907519	0.882703	0.972655	0.920959	0.0464576	5.04448	0.939523	0.986233	1.02101	0.982256	0.04089	4.16287	0.161404	0.0929619
267	AT5G65430.1	| Symbols: GRF8, 14-3-3KAPPA, GF14 KAPPA | general regulatory factor 8 | chr5:26148546-26150255 REVERSE LENGTH=248	27.9929	0.673617	0.586417	0.543367	0.601134	0.06636	11.0391	1.31039	1.03526	1.20581	1.18382	0.138876	11.7311	0.00279763	0.977694
268	AT5G43940.1	| Symbols: HOT5, ADH2, GSNOR, ATGSNOR1, PAR2 | GroES-like zinc-binding dehydrogenase family protein | chr5:17684265-17686379 FORWARD LENGTH=379	40.6545	0.732043	0.619854	0.547147	0.633015	0.0931479	14.715	1.29235	1.09429	1.24833	1.21166	0.103997	8.58306	0.00199425	0.936673
269	AT2G36160.1	| Symbols: | Ribosomal protein S11 family protein | chr2:15169925-15171159 FORWARD LENGTH=150	16.2287	0.90125	0.895025	0.986233	0.927503	0.0509568	5.49398	0.946058	1	1.04972	0.998591	0.0518439	5.1917	0.165552	0.106543
270	AT5G49910.1	| Symbols: CPHSC70-2EAT SHOCK PROTEIN 70-2, HSC70-7, cpHsc70-2 | chloroplast heat shock protein 70-2 | chr5:20303470-20306295 FORWARD LENGTH=718	76.9317	0.673617	0.664343	0.528509	0.622156	0.0812333	13.0567	1.07923	1.04972	1.1487	1.09255	0.0508173	4.65127	0.00104919	0.812348
271	AT1G08200.1	| Symbols: AXS2 | UDP-D-apiose/UDP-D-xylose synthase 2 | chr1:2574259-2576609 REVERSE LENGTH=389	43.7442	0.68302	0.586417	0.535887	0.601775	0.0747592	12.4231	1.06437	0.97942	1.08673	1.04351	0.0566172	5.42566	0.00122855	0.794147
272	AT5G16070.1	| Symbols: | TCP-1/cpn60 chaperonin family protein | chr5:5247549-5251050 REVERSE LENGTH=535	58.8727	1.06437	0.97942	0.97942	1.00774	0.0490458	4.86693	1.09429	1.01396	1.11729	1.07518	0.0542508	5.04574	0.185446	0.0934593
273	AT5G58420.1	| Symbols: | Ribosomal protein S4 (RPS4A) family protein | chr5:23619599-23620896 FORWARD LENGTH=262	29.7792	0.697372	0.742262	0.757858	0.732497	0.0314032	4.28714	0.946058	1.02101	1.03526	1.00078	0.0479223	4.7885	0.00125669	0.450227
274	AT5G26830.1	| Symbols: | Threonyl-tRNA synthetase | chr5:9437351-9441568 FORWARD LENGTH=709	80.8669	0.624165	0.619854	0.582367	0.608795	0.0229891	3.77616	1.11729	1.17283	1.17283	1.15432	0.0320705	2.77831	1.80388e-05	0.923013
275	AT1G30690.1	| Symbols: | Sec14p-like phosphatidylinositol transfer family protein | chr1:10888284-10890085 FORWARD LENGTH=540	61.1337	0.784584	0.76313	0.737135	0.761616	0.0237609	3.1198	1.05702	0.812252	1.17283	1.01404	0.184094	18.1546	0.078058	0.412972
276	AT1G18080.1	| Symbols: ATARCA, RACK1A_AT, RACK1A | Transducin/WD40 repeat-like superfamily protein | chr1:6222325-6223901 FORWARD LENGTH=327	35.7072	0.882703	0.742262	0.721965	0.78231	0.0875334	11.1891	1.23971	0.965936	0.993092	1.06625	0.150835	14.1464	0.0478282	0.446728
277	AT5G16050.1	| Symbols: GRF5, GF14 UPSILON | general regulatory factor 5 | chr5:5244008-5245402 REVERSE LENGTH=268	30.1452	0.702222	0.578344	0.543367	0.607978	0.0834707	13.7292	1.31039	1.05702	1.25701	1.20814	0.133571	11.0559	0.00273098	0.990699
278	AT2G27860.1	| Symbols: AXS1 | UDP-D-apiose/UDP-D-xylose synthase 1 | chr2:11864684-11866843 REVERSE LENGTH=389	43.5922	0.641713	0.554785	0.532185	0.576228	0.0578268	10.0354	1.04247	0.972655	1.04972	1.02161	0.0425532	4.1653	0.000425308	0.826137
279	AT2G44060.1	| Symbols: | Late embryogenesis abundant protein, group 2 | chr2:18226922-18227988 FORWARD LENGTH=325	35.9958	1.30134	0.972655	1.09429	1.12276	0.166183	14.8012	1.18099	1.15669	1.10191	1.14653	0.0405108	3.53334	0.82166	0.0302183
280	AT3G51550.1	| Symbols: FER | Malectin/receptor-like protein kinase family protein | chr3:19117877-19120564 REVERSE LENGTH=895	98.0698	1.04247	1.15669	1.18099	1.12672	0.0739675	6.56488	0.823591	0.888843	0.852635	0.855023	0.0326913	3.82344	0.00434243	-0.398088
281	AT2G38040.1	| Symbols: CAC3 | acetyl Co-enzyme a carboxylase carboxyltransferase alpha subunit | chr2:15917612-15920749 FORWARD LENGTH=769	85.235	1.05702	1.07923	0.97942	1.03856	0.0524028	5.04574	1.02101	1.15669	1.07177	1.08316	0.0685507	6.32878	0.421223	0.0606653
282	AT1G01320.1	| Symbols: | Tetratricopeptide repeat (TPR)-like superfamily protein | chr1:121582-130099 REVERSE LENGTH=1797	198.633	0.986233	0.852635	0.852635	0.897167	0.0771327	8.59736	1.00696	0.97942	1.14076	1.04238	0.0863081	8.27991	0.095502	0.216432
283	AT1G19870.1	| Symbols: iqd32 | IQ-domain 32 | chr1:6895400-6898539 REVERSE LENGTH=794	86.8115	1.07923	1.20581	1.19748	1.16084	0.0707989	6.09895	0.895025	0.965936	0.90125	0.920737	0.0392671	4.26474	0.0068066	-0.334305
284	AT4G10320.1	| Symbols: | tRNA synthetase class I (I, L, M and V) family protein | chr4:6397526-6404509 REVERSE LENGTH=1190	135.381	0.752623	0.707107	0.619854	0.693195	0.0674692	9.73309	1.07177	1.11729	1.09429	1.09445	0.0227572	2.07933	0.000617217	0.658875
285	AT1G26850.1	| Symbols: | S-adenosyl-L-methionine-dependent methyltransferases superfamily protein | chr1:9301146-9303432 REVERSE LENGTH=616	69.5605	1.14076	1.1487	1.23114	1.17354	0.0500483	4.26474	0.959264	0.993092	1.03526	0.995874	0.0380767	3.82344	0.00808298	-0.236827
286	AT3G56150.1	| Symbols: EIF3C, ATEIF3C-1, EIF3C-1, ATTIF3C1, TIF3C1 | eukaryotic translation initiation factor 3C | chr3:20833790-20836820 REVERSE LENGTH=900	102.866	1.07923	0.965936	1.03526	1.02681	0.0571173	5.56259	0.946058	0.952638	0.952638	0.950445	0.00379917	0.399725	0.0819754	-0.111495
287	AT2G33070.1	| Symbols: NSP2, ATNSP2 | nitrile specifier protein 2 | chr2:14029350-14030934 REVERSE LENGTH=471	51.1645	0.790041	0.757858	0.646176	0.731359	0.0755046	10.3239	1.16473	1.11729	1.17283	1.15162	0.0300065	2.6056	0.000858744	0.655012
288	AT4G18030.1	| Symbols: | S-adenosyl-L-methionine-dependent methyltransferases superfamily protein | chr4:10012850-10015267 REVERSE LENGTH=621	70.2743	0.920188	1.21419	1.44393	1.19277	0.262527	22.0099	0.939523	0.939523	0.965936	0.948327	0.0152499	1.60808	0.182679	-0.33086
289	AT3G52580.1	| Symbols: | Ribosomal protein S11 family protein | chr3:19503324-19504701 FORWARD LENGTH=150	16.2097	0.926588	0.920188	1.01396	0.953578	0.0523894	5.49398	0.933033	0.97942	1.02101	0.977822	0.0440113	4.50096	0.572598	0.03622
290	AT3G17240.1	| Symbols: mtLPD2 | lipoamide dehydrogenase 2 | chr3:5890278-5892166 REVERSE LENGTH=507	53.9339	1.08673	0.895025	0.97942	0.98706	0.096083	9.73426	1.02101	1.00696	1.04972	1.02589	0.0217947	2.12446	0.532277	0.055673
291	AT3G15980.1	| Symbols: | Coatomer, beta' subunit | chr3:5411699-5418313 REVERSE LENGTH=909	102.394	1.18921	1.04972	1.20581	1.14824	0.0857298	7.46617	0.920188	0.913831	0.864537	0.899519	0.0304612	3.38638	0.00906976	-0.352204
292	AT1G04480.1	| Symbols: | Ribosomal protein L14p/L23e family protein | chr1:1216110-1217257 FORWARD LENGTH=140	14.9991	0.939523	1.09429	1.10957	1.0478	0.0940773	8.9786	0.882703	0.993092	0.933033	0.936276	0.0552662	5.90276	0.151386	-0.162351
293	AT5G05170.1	| Symbols: CESA3, IXR1, ATCESA3, ATH-B, CEV1 | Cellulose synthase family protein | chr5:1530401-1535090 REVERSE LENGTH=1065	119.588	1.20581	1.3566	1.32869	1.29703	0.0802268	6.18541	0.806642	0.747425	0.840896	0.798321	0.0472882	5.92345	0.000751407	-0.700174
294	AT2G41840.1	| Symbols: | Ribosomal protein S5 family protein | chr2:17460016-17461398 REVERSE LENGTH=285	30.8413	0.63728	0.632878	0.795536	0.688565	0.0926661	13.4579	0.959264	0.933033	0.90125	0.931183	0.0290511	3.1198	0.0123772	0.435471
295	AT5G45510.1	| Symbols: | Leucine-rich repeat (LRR) family protein | chr5:18444798-18449071 FORWARD LENGTH=1222	137.821	1.00696	0.97942	0.972655	0.986344	0.0181682	1.84197	0.812252	0.82932	0.82932	0.82363	0.00985372	1.19638	0.000167503	-0.260093
296	AT5G35530.1	| Symbols: | Ribosomal protein S3 family protein | chr5:13710355-13712192 REVERSE LENGTH=248	27.4226	0.806642	0.619854	0.895025	0.77384	0.140488	18.1546	0.965936	0.76313	1.06437	0.931145	0.153604	16.4963	0.260702	0.266971
297	AT4G34670.1	| Symbols: | Ribosomal protein S3Ae | chr4:16548724-16550222 FORWARD LENGTH=262	29.7668	0.926588	0.946058	0.952638	0.941761	0.013546	1.43837	1.00696	1.06437	1.00696	1.02609	0.0331484	3.23054	0.0151101	0.123729
298	AT3G20050.1	| Symbols: ATTCP-1, TCP-1 | T-complex protein 1 alpha subunit | chr3:6998544-7002266 REVERSE LENGTH=545	59.1741	1.27456	0.986233	1.10957	1.12345	0.144665	12.8768	1.02101	0.946058	1.02811	0.998395	0.045464	4.55371	0.226359	-0.170259
299	AT5G13420.1	| Symbols: | Aldolase-type TIM barrel family protein | chr5:4302080-4304212 REVERSE LENGTH=438	47.6516	0.768438	0.823591	0.737135	0.776388	0.0437731	5.63804	1.3566	1.30134	1	1.21932	0.191932	15.741	0.0175854	0.651222
300	AT1G18270.1	| Symbols: | ketose-bisphosphate aldolase class-II family protein | chr1:6283634-6293772 REVERSE LENGTH=1373	146.932	1.22264	1.1487	1.10191	1.15775	0.0608742	5.25798	0.965936	0.972655	0.97942	0.972671	0.006742	0.693143	0.00636628	-0.251298
301	AT2G26890.1	| Symbols: GRV2, KAM2 | DNAJ heat shock N-terminal domain-containing protein | chr2:11462327-11473841 REVERSE LENGTH=2554	278.879	1.31039	1.31951	1.20581	1.27857	0.0631782	4.94132	0.895025	0.882703	0.90125	0.892993	0.00943926	1.05704	0.000473014	-0.51781
302	AT5G27640.1	| Symbols: TIF3B1, EIF3B, ATEIF3B-1, EIF3B-1, ATTIF3B1 | translation initiation factor 3B1 | chr5:9781207-9784759 REVERSE LENGTH=712	81.806	0.773782	0.939523	0.858565	0.85729	0.0828775	9.66738	1	1	1.01396	1.00465	0.00805951	0.802218	0.0374654	0.228842
303	AT2G30490.1	| Symbols: ATC4H, C4H, CYP73A5, REF3 | cinnamate-4-hydroxylase | chr2:12993861-12995683 REVERSE LENGTH=505	57.7375	1.08673	1.24833	1.13288	1.15598	0.0832374	7.20058	0.965936	0.920188	0.933033	0.939719	0.0235958	2.51094	0.0123541	-0.298819
304	AT4G16130.1	| Symbols: ARA1, ISA1, ATISA1 | arabinose kinase | chr4:9120875-9127656 FORWARD LENGTH=1039	114.171	1.10191	1.07177	1.00696	1.06021	0.0485192	4.57637	1	0.864537	0.907519	0.924019	0.0692222	7.49143	0.0492851	-0.198358
305	AT5G24710.1	| Symbols: | Transducin/WD40 repeat-like superfamily protein | chr5:8459148-8467920 REVERSE LENGTH=1377	147.96	1.23114	1.26576	1.18921	1.2287	0.0383331	3.1198	0.864537	0.852635	0.882703	0.866625	0.0151424	1.74728	0.000108778	-0.503656
306	AT5G17820.1	| Symbols: | Peroxidase superfamily protein | chr5:5888195-5890101 REVERSE LENGTH=313	34.0585	1.18099	1.20581	1.05702	1.14794	0.0797119	6.94391	1.05702	1.37554	1.13288	1.18848	0.166381	13.9995	0.722837	0.0500725
307	AT3G12050.1	| Symbols: | Aha1 domain-containing protein | chr3:3839289-3841303 FORWARD LENGTH=360	40.1415	0.933033	0.907519	0.895025	0.911859	0.0193721	2.12446	1.04247	1.04972	1.1487	1.08029	0.0593511	5.49398	0.00949824	0.244541
308	AT1G22300.1	| Symbols: GRF10, 14-3-3EPSILON, GF14 EPSILON | general regulatory factor 10 | chr1:7879146-7881103 REVERSE LENGTH=254	28.8794	0.543367	0.521233	0.496546	0.520382	0.0234222	4.50096	1.29235	1.18099	1.15669	1.21001	0.072338	5.97829	9.59109e-05	1.21738
309	AT5G65620.1	| Symbols: | Zincin-like metalloproteases family protein | chr5:26221951-26225784 FORWARD LENGTH=791	88.6831	0.82932	0.747425	0.692555	0.756433	0.068826	9.09876	1.07177	1.02101	1.10191	1.0649	0.0408826	3.83911	0.00261959	0.49343
310	AT1G56190.1	| Symbols: | Phosphoglycerate kinase family protein | chr1:21028403-21030454 FORWARD LENGTH=478	49.8898	0.907519	0.933033	0.823591	0.888048	0.0572603	6.44788	0.952638	0.846745	1.21419	1.00453	0.18914	18.8288	0.365025	0.177806
311	AT2G16600.1	| Symbols: ROC3 | rotamase CYP 3 | chr2:7200862-7201383 FORWARD LENGTH=173	18.4621	0.607097	0.521233	0.463294	0.530541	0.0723522	13.6374	1.12506	0.939523	1.16473	1.07644	0.12022	11.1683	0.00252723	1.02073
312	AT4G24520.1	| Symbols: ATR1, AR1 | P450 reductase 1 | chr4:12663065-12667066 REVERSE LENGTH=692	76.6996	1.04247	0.952638	1.20581	1.06697	0.128351	12.0295	0.895025	0.840896	0.965936	0.900619	0.0627074	6.9627	0.113887	-0.244531
313	AT1G29880.1	| Symbols: | glycyl-tRNA synthetase / glycine--tRNA ligase | chr1:10459662-10462781 REVERSE LENGTH=729	81.874	0.939523	0.812252	0.712025	0.821267	0.114016	13.883	1.15669	1.10957	1.19748	1.15458	0.0439926	3.81027	0.00914467	0.491444
314	AT1G14610.1	| Symbols: TWN2, VALRS | valyl-tRNA synthetase / valine--tRNA ligase (VALRS) | chr1:5008502-5014486 REVERSE LENGTH=1108	125.828	0.806642	0.721965	0.632878	0.720495	0.0868911	12.0599	1.04247	1.01396	1.1487	1.06837	0.0710077	6.64633	0.00580897	0.568357
315	AT3G07770.1	| Symbols: Hsp89.1, AtHsp90.6, AtHsp90-6 | HEAT SHOCK PROTEIN 89.1 | chr3:2479611-2483970 FORWARD LENGTH=799	90.4925	1.05702	0.993092	0.882703	0.977605	0.0881836	9.02037	1.16473	1.11729	1.18099	1.15434	0.0331006	2.8675	0.0313791	0.239743
316	AT5G37510.1	| Symbols: EMB1467, CI76 | NADH-ubiquinone dehydrogenase, mitochondrial, putative | chr5:14897490-14900352 FORWARD LENGTH=745	81.1121	0.742262	1.05702	0.882703	0.893994	0.157682	17.6379	1.18099	1.29235	1.21419	1.22918	0.0571725	4.65127	0.0257862	0.459359
317	AT1G48030.1	| Symbols: mtLPD1 | mitochondrial lipoamide dehydrogenase 1 | chr1:17717432-17719141 REVERSE LENGTH=507	53.9361	1.13288	0.933033	0.993092	1.01967	0.102542	10.0564	1.07177	1.00696	1.15669	1.07847	0.0750908	6.9627	0.467827	0.0808872
318	AT3G59970.3	| Symbols: MTHFR1 | methylenetetrahydrofolate reductase 1 | chr3:22151303-22154323 FORWARD LENGTH=592	66.2284	0.972655	0.784584	0.721965	0.826401	0.130472	15.788	1.24833	1.15669	1.31039	1.23847	0.0773255	6.24363	0.00926748	0.583645
319	AT5G49810.1	| Symbols: MMT | methionine S-methyltransferase | chr5:20239418-20246046 FORWARD LENGTH=1071	118.623	0.986233	0.920188	0.864537	0.923653	0.0609217	6.59574	1.04247	0.840896	1.02811	0.970492	0.112462	11.5882	0.560351	0.0713661
320	AT4G26970.1	| Symbols: ACO2 | aconitase 2 | chr4:13543077-13548427 FORWARD LENGTH=995	108.395	0.82932	0.702222	0.628507	0.720016	0.101582	14.1083	1.25701	1.26576	1.25701	1.25993	0.0050479	0.40065	0.000777202	0.80724
321	AT1G29150.1	| Symbols: ATS9, RPN6 | non-ATPase subunit 9 | chr1:10181240-10182499 FORWARD LENGTH=419	46.7018	0.959264	0.870551	0.952638	0.927484	0.0494172	5.32809	1.02811	0.972655	0.97942	0.993396	0.0302559	3.0457	0.120136	0.0990467
322	AT3G01420.1	| Symbols: ALPHA-DOX1, DOX1, DIOX1, PADOX-1 | Peroxidase superfamily protein | chr3:159689-162726 REVERSE LENGTH=639	73.0933	1.04247	1.11729	1.10191	1.08722	0.0395135	3.63436	1.24833	1.37554	1.10957	1.24448	0.133028	10.6894	0.121163	0.194901
323	AT3G02520.1	| Symbols: GRF7, GF14 NU | general regulatory factor 7 | chr3:526800-527915 REVERSE LENGTH=265	29.7879	0.702222	0.566442	0.535887	0.601517	0.0885415	14.7197	1.3566	1.07177	1.26576	1.23138	0.145494	11.8156	0.00305143	1.0336
324	AT5G67500.1	| Symbols: VDAC2, ATVDAC2 | voltage dependent anion channel 2 | chr5:26935223-26937123 FORWARD LENGTH=276	29.5585	1.01396	1.03526	1.12506	1.05809	0.058963	5.57256	1.10191	1.17283	1.14076	1.1385	0.035519	3.1198	0.11308	0.105668
325	AT3G10380.1	| Symbols: SEC8, ATSEC8 | subunit of exocyst complex 8 | chr3:3219922-3228356 REVERSE LENGTH=1053	116.515	1.18099	1.26576	1.21419	1.22031	0.0427121	3.50009	0.852635	0.858565	0.933033	0.881411	0.0448041	5.08322	0.000690022	-0.469366
326	AT5G17330.1	| Symbols: GAD, GAD1 | glutamate decarboxylase | chr5:5711141-5714839 FORWARD LENGTH=502	57.012	0.972655	0.779165	0.697372	0.816397	0.141368	17.3161	1.14076	1.06437	1.10957	1.1049	0.0384101	3.47634	0.0269999	0.436574
327	AT2G25800.1	| Symbols: | Protein of unknown function (DUF810) | chr2:11006138-11009728 REVERSE LENGTH=987	109.877	1.06437	1.07177	1.07177	1.06931	0.00427429	0.399725	0.864537	0.779165	0.920188	0.85463	0.0710316	8.31139	0.00640443	-0.323303
328	AT3G02530.1	| Symbols: | TCP-1/cpn60 chaperonin family protein | chr3:528806-532457 REVERSE LENGTH=535	58.8947	1.03526	0.965936	0.959264	0.986822	0.0420854	4.26474	1.08673	0.986233	1.09429	1.05575	0.0603255	5.71397	0.179871	0.0974119
329	AT4G20360.1	| Symbols: ATRAB8D, ATRABE1B, RABE1b | RAB GTPase homolog E1B | chr4:10990036-10991466 FORWARD LENGTH=476	51.5796	0.986233	1.03526	0.840896	0.954131	0.101082	10.5942	1.33793	1.25701	1.58008	1.39167	0.168107	12.0795	0.0180937	0.544562
330	AT5G10450.1	| Symbols: GRF6, AFT1, 14-3-3lambda | G-box regulating factor 6 | chr5:3284452-3286261 REVERSE LENGTH=248	27.9398	0.668964	0.590496	0.547147	0.602202	0.0617464	10.2534	1.34723	0.926588	1.20581	1.15988	0.214051	18.4547	0.0122937	0.945651
331	AT1G25490.1	| Symbols: RCN1, REGA, ATB BETA BETA, EER1 | ARM repeat superfamily protein | chr1:8951700-8954899 FORWARD LENGTH=588	65.4339	0.959264	0.712025	0.913831	0.861707	0.131604	15.2724	0.965936	0.97942	0.952638	0.965998	0.0133913	1.38626	0.243833	0.164823
332	AT1G20200.1	| Symbols: EMB2719, HAP15 | PAM domain (PCI/PINT associated module) protein | chr1:7001409-7004154 REVERSE LENGTH=488	55.5297	0.806642	0.737135	0.806642	0.783473	0.04013	5.12206	1.15669	1.06437	0.790041	1.0037	0.190704	19.0001	0.121929	0.357373
333	AT1G12000.1	| Symbols: | Phosphofructokinase family protein | chr1:4050159-4053727 REVERSE LENGTH=566	61.4024	1.10191	0.972655	1.08673	1.05376	0.0706517	6.70469	0.993092	0.876606	0.920188	0.929962	0.0588553	6.32878	0.0800807	-0.18031
334	AT3G04840.1	| Symbols: | Ribosomal protein S3Ae | chr3:1329751-1331418 FORWARD LENGTH=262	29.8138	0.97942	0.993092	0.97942	0.983978	0.00789365	0.802218	1	1.05702	0.972655	1.00989	0.0430425	4.26209	0.363026	0.0375021
335	AT3G13930.1	| Symbols: | Dihydrolipoamide acetyltransferase, long form protein | chr3:4596240-4600143 FORWARD LENGTH=539	58.413	0.702222	0.795536	0.852635	0.783465	0.0759294	9.69149	1.03526	1.16473	1	1.06667	0.0867399	8.13187	0.0131048	0.445169
336	AT3G06720.1	| Symbols: AT-IMP, ATKAP ALPHA, AIMP ALPHA, IMPA-1, IMPA1 | importin alpha isoform 1 | chr3:2120559-2123555 FORWARD LENGTH=532	58.5899	1.02811	0.913831	0.852635	0.931527	0.0890677	9.56148	0.972655	0.965936	0.965936	0.968176	0.003879	0.40065	0.515778	0.055672
337	AT1G04430.1	| Symbols: | S-adenosyl-L-methionine-dependent methyltransferases superfamily protein | chr1:1198860-1201301 FORWARD LENGTH=623	70.445	1.13288	0.570382	1.25701	0.98676	0.365896	37.0806	0.952638	1.03526	1.01396	1.00062	0.042898	4.28714	0.951167	0.0201246
338	AT4G28510.1	| Symbols: ATPHB1, PHB1 | prohibitin 1 | chr4:14084970-14086372 REVERSE LENGTH=288	31.6689	1.1487	1.31951	1.22264	1.23028	0.0856608	6.9627	0.946058	1.07923	1.06437	1.02989	0.0729761	7.08584	0.0367719	-0.256506
339	AT3G11910.1	| Symbols: UBP13 | ubiquitin-specific protease 13 | chr3:3761758-3770290 REVERSE LENGTH=1115	130.549	0.752623	0.712025	0.63728	0.700643	0.0585079	8.3506	1.12506	1.11729	1.1487	1.13035	0.01636	1.44734	0.000254932	0.690016
340	AT2G16950.1	| Symbols: TRN1, ATTRN1 | transportin 1 | chr2:7353939-7360637 FORWARD LENGTH=895	99.5538	1.05702	0.852635	0.986233	0.965295	0.103788	10.7519	0.959264	0.806642	0.920188	0.895365	0.0792814	8.85465	0.406207	-0.108495
341	AT5G27540.1	| Symbols: MIRO1, emb2473 | MIRO-related GTP-ase 1 | chr5:9722816-9727112 FORWARD LENGTH=648	72.2587	1.14076	1.18921	1.19748	1.17582	0.030637	2.6056	0.993092	1.02811	1.05702	1.02607	0.0320115	3.1198	0.00425039	-0.196527
342	AT5G27850.1	| Symbols: | Ribosomal protein L18e/L15 superfamily protein | chr5:9873169-9874297 FORWARD LENGTH=187	20.9357	0.895025	0.920188	1.18921	1.00147	0.163068	16.2828	0.779165	0.840896	0.852635	0.824232	0.0394683	4.7885	0.141267	-0.281002
343	AT2G33040.1	| Symbols: ATP3 | gamma subunit of Mt ATP synthase | chr2:14018978-14021047 REVERSE LENGTH=325	35.4076	1.15669	1.34723	1.27456	1.25949	0.096162	7.63497	1.06437	0.993092	0.933033	0.996832	0.0657484	6.59574	0.0174612	-0.337422
344	AT1G52100.1	| Symbols: | Mannose-binding lectin superfamily protein | chr1:19383291-19385123 REVERSE LENGTH=437	47.6102	0.806642	0.907519	0.692555	0.802239	0.10755	13.4062	1.67018	1.81504	1.6358	1.70701	0.095124	5.57256	0.000400155	1.08937
345	AT5G22780.1	| Symbols: | Adaptor protein complex AP-2, alpha subunit | chr5:7590100-7597828 REVERSE LENGTH=1013	112.209	1.11729	1.06437	1.03526	1.07231	0.0415832	3.87792	0.895025	0.907519	0.907519	0.903354	0.00721346	0.79852	0.00227156	-0.247354
346	AT5G58290.1	| Symbols: RPT3 | regulatory particle triple-A ATPase 3 | chr5:23569155-23571116 FORWARD LENGTH=408	45.7046	1.06437	0.864537	1.03526	0.988057	0.107957	10.9262	1.00696	0.926588	1.03526	0.989603	0.0563782	5.69705	0.983518	0.00225473
347	AT1G54000.1	| Symbols: | GDSL-like Lipase/Acylhydrolase superfamily protein | chr1:20154548-20156365 REVERSE LENGTH=391	43.1482	0.864537	0.790041	0.858565	0.837715	0.0413942	4.94132	0.913831	0.876606	0.946058	0.912165	0.0347559	3.81027	0.0755145	0.122836
348	AT3G52990.1	| Symbols: | Pyruvate kinase family protein | chr3:19649046-19652237 FORWARD LENGTH=527	57.4411	1.36604	0.946058	1.04972	1.1206	0.218781	19.5235	0.90125	0.840896	0.946058	0.896068	0.0527718	5.88926	0.159044	-0.322597
349	AT1G80070.1	| Symbols: SUS2, EMB33, EMB177, EMB14 | Pre-mRNA-processing-splicing factor | chr1:30118052-30127574 FORWARD LENGTH=2359	275.233	1.14076	1.15669	1.07923	1.12556	0.0409069	3.63436	1.04972	1.07923	1.07923	1.06939	0.0170385	1.59329	0.0931252	-0.0738535
350	AT3G52880.1	| Symbols: ATMDAR1, MDAR1 | monodehydroascorbate reductase 1 | chr3:19601477-19604366 REVERSE LENGTH=434	46.4401	0.543367	0.473029	0.371131	0.462509	0.0865988	18.7237	1.22264	1.06437	1.26576	1.18426	0.106038	8.95402	0.000798215	1.35643
351	AT1G04410.1	| Symbols: | Lactate/malate dehydrogenase family protein | chr1:1189418-1191267 REVERSE LENGTH=332	35.5303	1.17283	0.721965	0.742262	0.87902	0.254653	28.9701	0.972655	1	0.926588	0.966414	0.0371017	3.83911	0.587999	0.136745
352	AT2G34480.1	| Symbols: | Ribosomal protein L18ae/LX family protein | chr2:14532916-14534161 REVERSE LENGTH=178	21.2754	0.895025	0.888843	1.10957	0.964479	0.12569	13.0319	0.920188	0.939523	1.02101	0.960241	0.05351	5.57256	0.959721	-0.00635364
353	AT1G30360.1	| Symbols: ERD4 | Early-responsive to dehydration stress protein (ERD4) | chr1:10715892-10718799 FORWARD LENGTH=724	81.8645	0.870551	1.00696	1.14076	1.00609	0.135109	13.4291	0.876606	1	0.82932	0.901975	0.088123	9.77	0.326199	-0.1576
354	AT2G39310.1	| Symbols: JAL22 | jacalin-related lectin 22 | chr2:16414262-16416323 REVERSE LENGTH=458	50.4134	0.650671	0.721965	0.586417	0.653018	0.067804	10.3832	1.82766	2.02792	1.75321	1.8696	0.142074	7.59916	0.000180153	1.51753
355	AT3G07160.1	| Symbols: ATGSL10, gsl10, CALS9 | glucan synthase-like 10 | chr3:2265142-2279383 REVERSE LENGTH=1890	216.931	1.06437	1.18099	1.17283	1.1394	0.065105	5.71397	0.858565	0.939523	0.76313	0.853739	0.0882956	10.3422	0.0107388	-0.416406
356	AT4G00710.1	| Symbols: BSK3 | BR-signaling kinase 3 | chr4:290807-293096 FORWARD LENGTH=489	54.8604	1.03526	0.882703	1.12506	1.01434	0.122525	12.0793	0.784584	0.840896	0.870551	0.83201	0.0436667	5.24833	0.0721431	-0.285871
357	AT3G18860.1	| Symbols: | transducin family protein / WD-40 repeat family protein | chr3:6501774-6508352 FORWARD LENGTH=760	84.2038	1.01396	0.697372	0.823591	0.844974	0.159373	18.8613	1.02101	1.03526	1.08673	1.04767	0.0345731	3.29999	0.0976733	0.310206
358	AT3G14790.1	| Symbols: RHM3, ATRHM3 | rhamnose biosynthesis 3 | chr3:4964791-4966875 FORWARD LENGTH=664	74.8486	0.742262	0.607097	0.790041	0.713134	0.0948865	13.3056	0.986233	0.986233	0.952638	0.975034	0.0193959	1.98925	0.00942061	0.451281
359	AT3G44330.1	| Symbols: | INVOLVED IN: protein processing; LOCATED IN: mitochondrion, endoplasmic reticulum, plasma membrane, vacuole; EXPRESSED IN: 25 plant structures; EXPRESSED DURING: 13 growth stages; CONTAINS InterPro DOMAIN/s: Nicalin (InterPro:IPR016574), EF-Hand 1, calcium-binding site (InterPro:IPR018247), Nicastrin (InterPro:IPR008710); Has 245 Blast hits to 243 proteins in 99 species: Archae - 6; …	62.1455	1.09429	1.14076	1.1487	1.12792	0.029389	2.6056	0.926588	0.926588	0.933033	0.928736	0.00372098	0.40065	0.000310748	-0.280322
360	AT4G16143.1	| Symbols: IMPA-2 | importin alpha isoform 2 | chr4:9134450-9137134 REVERSE LENGTH=535	58.8522	1.02811	0.895025	0.82932	0.917486	0.101283	11.0391	1.00696	0.993092	1.02101	1.00702	0.0139599	1.38626	0.203914	0.134334
361	AT4G17140.2	| Symbols: | pleckstrin homology (PH) domain-containing protein | chr4:9613617-9636618 REVERSE LENGTH=4218	470.942	1.24833	1.24833	1.16473	1.22046	0.0482647	3.95462	0.993092	0.716978	0.97942	0.896497	0.155618	17.3585	0.0261986	-0.44506
362	AT2G47730.1	| Symbols: ATGSTF8, ATGSTF5, GST6, GSTF8 | glutathione S-transferase phi 8 | chr2:19558213-19559266 FORWARD LENGTH=263	29.1952	0.933033	0.920188	0.90125	0.918157	0.0159883	1.74134	1.22264	1.10957	1.21419	1.18213	0.0629852	5.32809	0.0021503	0.364582
363	AT3G14840.2	| Symbols: | Leucine-rich repeat transmembrane protein kinase | chr3:4988271-4993891 FORWARD LENGTH=1020	112.188	0.993092	0.888843	1.06437	0.982102	0.0882784	8.98872	0.835088	0.90125	0.895025	0.877121	0.0365347	4.1653	0.129758	-0.163096
364	AT5G41790.1	| Symbols: CIP1 | COP1-interactive protein 1 | chr5:16727530-16732391 FORWARD LENGTH=1586	181.849	1	1.03526	0.907519	0.980928	0.0659739	6.72566	1.02811	1.18099	1.08673	1.09861	0.0771286	7.02054	0.115017	0.163465
365	AT1G29900.1	| Symbols: CARB | carbamoyl phosphate synthetase B | chr1:10468164-10471976 FORWARD LENGTH=1187	129.856	1.20581	1.04247	0.965936	1.0714	0.122526	11.436	1.26576	1.20581	1.28343	1.25166	0.040683	3.25031	0.0728917	0.224345
366	AT5G51430.1	| Symbols: EYE | conserved oligomeric Golgi complex component-related / COG complex component-related | chr5:20887044-20890795 REVERSE LENGTH=836	92.1834	1.14076	0.959264	1.07923	1.05975	0.0923039	8.70996	0.946058	0.913831	0.768438	0.876109	0.094628	10.8009	0.0738576	-0.274545
367	AT1G53500.1	| Symbols: MUM4, RHM2, ATRHM2, ATMUM4 | NAD-dependent epimerase/dehydratase family protein | chr1:19967157-19969239 REVERSE LENGTH=667	75.1597	0.678302	0.554785	0.742262	0.65845	0.0953022	14.4737	1.00696	1.01396	0.659754	0.893556	0.202509	22.6633	0.142969	0.440486
368	AT3G06650.1	| Symbols: ACLB-1 | ATP-citrate lyase B-1 | chr3:2079247-2082633 REVERSE LENGTH=608	65.754	1.10957	0.876606	0.852635	0.94627	0.141928	14.9987	1.12506	1.20581	1.12506	1.15197	0.0466207	4.04702	0.0755784	0.283785
369	ATCG01130.1	| Symbols: YCF1.2 | Ycf1 protein | chrC:123884-129244 REVERSE LENGTH=1786	213.542	1.20581	1.31951	1.13288	1.2194	0.0940515	7.71294	1.00696	1	0.952638	0.986531	0.0295577	2.99612	0.0149601	-0.305735
370	AT5G40890.1	| Symbols: ATCLC-A, CLC-A, CLCA, ATCLCA | chloride channel A | chr5:16381645-16384999 REVERSE LENGTH=775	85.3335	1.23971	1.31039	1.41421	1.32144	0.0877757	6.64243	0.97942	0.952638	1.02101	0.984357	0.0344533	3.50009	0.00345893	-0.424856
371	AT4G29040.1	| Symbols: RPT2a | regulatory particle AAA-ATPase 2A | chr4:14312369-14314386 FORWARD LENGTH=443	49.321	0.97942	0.712025	0.986233	0.892559	0.156384	17.5209	0.959264	1	0.864537	0.941267	0.0695015	7.38382	0.647867	0.0766561
372	AT4G39330.1	| Symbols: ATCAD9, CAD9 | cinnamyl alcohol dehydrogenase 9 | chr4:18291268-18292772 FORWARD LENGTH=360	38.8906	0.812252	0.737135	0.63728	0.728889	0.087777	12.0426	1.31951	1.28343	1.31951	1.30748	0.020832	1.59329	0.000373621	0.843018
373	AT1G75990.1	| Symbols: | PAM domain (PCI/PINT associated module) protein | chr1:28524623-28526718 REVERSE LENGTH=487	55.5388	0.795536	0.907519	0.858565	0.853874	0.0561386	6.57458	1.10191	1.07177	0.752623	0.975434	0.193547	19.8421	0.355103	0.192022
374	AT2G41560.1	| Symbols: ACA4 | autoinhibited Ca(2+)-ATPase, isoform 4 | chr2:17332256-17337179 REVERSE LENGTH=1030	112.66	1.24833	1.30134	1.29235	1.28068	0.0283695	2.2152	0.913831	0.933033	0.952638	0.933167	0.0194036	2.07933	6.24324e-05	-0.456697
375	AT5G49460.1	| Symbols: ACLB-2 | ATP citrate lyase subunit B 2 | chr5:20055048-20058195 FORWARD LENGTH=608	65.768	1.10957	0.907519	0.882703	0.966597	0.124438	12.8738	1.1487	1.19748	1.11729	1.15449	0.0404081	3.50009	0.0676727	0.256267
376	AT2G34660.1	| Symbols: ATMRP2, EST4, MRP2, ABCC2, AtABCC2 | multidrug resistance-associated protein 2 | chr2:14603267-14612387 FORWARD LENGTH=1623	181.996	1.19748	1.39474	1.37554	1.32259	0.108772	8.22421	0.959264	0.993092	1.00696	0.986437	0.0245323	2.48696	0.00642053	-0.423064
377	AT4G34200.1	| Symbols: EDA9 | D-3-phosphoglycerate dehydrogenase | chr4:16374041-16376561 REVERSE LENGTH=603	63.2676	1.1487	0.933033	0.876606	0.986112	0.143602	14.5625	0.920188	0.646176	0.946058	0.837474	0.166173	19.8421	0.306158	-0.235708
378	AT4G24510.1	| Symbols: CER2, VC2, VC-2 | HXXXD-type acyl-transferase family protein | chr4:12660929-12662537 FORWARD LENGTH=421	47.1899	1.10191	0.959264	0.926588	0.995919	0.0932293	9.36113	1.20581	1.29235	1.17283	1.22367	0.0617276	5.04448	0.0242755	0.297108
379	AT2G47510.1	| Symbols: FUM1 | fumarase 1 | chr2:19498614-19502020 FORWARD LENGTH=492	52.9481	0.933033	0.846745	0.732043	0.837274	0.100829	12.0426	1.23114	1.36604	1.23971	1.27896	0.0755316	5.90569	0.00371513	0.611205
380	AT5G39320.1	| Symbols: | UDP-glucose 6-dehydrogenase family protein | chr5:15743254-15744696 FORWARD LENGTH=480	53.0451	1	0.757858	0.840896	0.866252	0.123046	14.2044	1.11729	0.939523	0.913831	0.990214	0.110796	11.1891	0.264472	0.192954
381	AT3G56190.1	| Symbols: ALPHA-SNAP2, ASNAP | alpha-soluble NSF attachment protein 2 | chr3:20846119-20848356 REVERSE LENGTH=289	32.7162	0.907519	0.913831	0.846745	0.889365	0.0370447	4.1653	0.959264	1.01396	0.933033	0.968752	0.0412891	4.26209	0.0683002	0.123352
382	AT5G26360.1	| Symbols: | TCP-1/cpn60 chaperonin family protein | chr5:9255561-9258891 REVERSE LENGTH=555	60.2834	1.12506	1.03526	0.986233	1.04885	0.0704032	6.7124	1.04247	0.965936	1	1.0028	0.0383415	3.82344	0.376066	-0.0647763
383	AT3G57290.1	| Symbols: EIF3E, TIF3E1, ATEIF3E-1, INT-6, ATINT6, INT6 | eukaryotic translation initiation factor 3E | chr3:21196786-21199073 REVERSE LENGTH=441	51.6994	0.933033	0.864537	0.939523	0.912364	0.0415464	4.55371	1.01396	0.965936	1.04247	1.00745	0.0386773	3.83911	0.04405	0.143032
384	AT3G15730.1	| Symbols: PLDALPHA1, PLD | phospholipase D alpha 1 | chr3:5330835-5333474 FORWARD LENGTH=810	91.7721	0.952638	0.726986	0.76313	0.814251	0.121201	14.885	1.08673	1.15669	1.20581	1.14974	0.0598395	5.20459	0.0126556	0.497766
385	AT4G27500.1	| Symbols: PPI1 | proton pump interactor 1 | chr4:13743614-13745900 FORWARD LENGTH=612	68.8192	1.07923	1.07923	1.31039	1.15628	0.133463	11.5424	0.90125	0.97942	0.817902	0.899524	0.080773	8.97952	0.0463618	-0.362261
386	AT5G10540.1	| Symbols: | Zincin-like metalloproteases family protein | chr5:3328119-3332462 FORWARD LENGTH=701	78.9764	0.795536	0.641713	0.619854	0.685701	0.0957461	13.9632	1.15669	1.10191	1.1487	1.13576	0.0295934	2.6056	0.00147283	0.728011
387	AT4G33650.1	| Symbols: ADL2, DRP3A | dynamin-related protein 3A | chr4:16161073-16166587 FORWARD LENGTH=808	89.5533	1.25701	1.3566	1.23114	1.28159	0.0662417	5.16872	0.965936	1	1.02811	0.998017	0.0311362	3.1198	0.00256722	-0.360796
388	AT1G50480.1	| Symbols: THFS | 10-formyltetrahydrofolate synthetase | chr1:18702064-18704687 FORWARD LENGTH=634	67.7407	0.952638	1.13288	1.10191	1.06248	0.0963751	9.0708	0.972655	0.986233	0.846745	0.935211	0.0769137	8.22421	0.14835	-0.184066
389	AT3G53110.1	| Symbols: LOS4 | P-loop containing nucleoside triphosphate hydrolases superfamily protein | chr3:19687968-19690423 FORWARD LENGTH=496	55.3312	1.08673	0.993092	0.986233	1.02202	0.0561496	5.49398	1.00696	0.986233	1	0.997729	0.0105464	1.05704	0.502332	-0.0347029
390	AT1G79530.1	| Symbols: GAPCP-1 | glyceraldehyde-3-phosphate dehydrogenase of plastid 1 | chr1:29916232-29919088 REVERSE LENGTH=422	44.7848	0.972655	0.993092	0.993092	0.98628	0.0117996	1.19638	1.04247	0.986233	1.01396	1.01422	0.0281174	2.77232	0.187702	0.0403005
391	AT5G65750.1	| Symbols: | 2-oxoglutarate dehydrogenase, E1 component | chr5:26304212-26307947 FORWARD LENGTH=1025	116.308	0.840896	0.840896	0.779165	0.820319	0.0356409	4.34476	0.926588	0.972655	1.02101	0.973418	0.0472167	4.8506	0.0109689	0.246875
392	AT1G01300.1	| Symbols: | Eukaryotic aspartyl protease family protein | chr1:117065-118522 FORWARD LENGTH=485	52.1243	0.959264	0.812252	0.882703	0.88474	0.073527	8.31058	0.926588	0.933033	0.846745	0.902122	0.0480659	5.32809	0.749053	0.0280695
393	AT5G06970.1	| Symbols: | Protein of unknown function (DUF810) | chr5:2158431-2166004 REVERSE LENGTH=1101	124.427	1.11729	0.952638	1.1487	1.07287	0.105306	9.81528	0.858565	0.876606	0.895025	0.876732	0.0182301	2.07933	0.0335725	-0.291273
394	AT5G66420.2	| Symbols: | LOCATED IN: cellular_component unknown; EXPRESSED IN: 23 plant structures; EXPRESSED DURING: 13 growth stages; CONTAINS InterPro DOMAIN/s: Uncharacterised conserved protein UCP033271 (InterPro:IPR008322), TIM-barrel signal transduction protein, predicted (InterPro:IPR009215); Has 1232 Blast hits to 1230 proteins in 311 species: Archae - 18; Bacteria - 959; Metazoa - 1; Fungi - 84; Pl…	80.6502	1.07923	1.20581	1.10957	1.13154	0.0660868	5.84046	0.939523	0.972655	0.939523	0.950567	0.0191289	2.01237	0.0103708	-0.251421
395	AT3G06580.1	| Symbols: GAL1, GALK | Mevalonate/galactokinase family protein | chr3:2049141-2051867 REVERSE LENGTH=496	54.2885	0.823591	0.784584	0.707107	0.771761	0.0592914	7.68262	1.07177	1.08673	1.04972	1.06941	0.0186221	1.74134	0.00115302	0.470587
396	AT5G47200.1	| Symbols: ATRABD2B, ATRAB1A, RAB1A | RAB GTPase homolog 1A | chr5:19167029-19168718 FORWARD LENGTH=202	22.2812	0.578344	0.835088	0.846745	0.753392	0.151708	20.1367	1.05702	1.03526	1.04972	1.04733	0.0110707	1.05704	0.0286482	0.475247
397	AT1G58380.1	| Symbols: XW6 | Ribosomal protein S5 family protein | chr1:21689115-21690085 FORWARD LENGTH=284	30.7043	0.655197	0.655197	0.835088	0.71516	0.10386	14.5226	0.993092	0.946058	0.913831	0.950994	0.0398604	4.19145	0.0213573	0.411169
398	AT4G01100.1	| Symbols: ADNT1 | adenine nucleotide transporter 1 | chr4:477411-479590 FORWARD LENGTH=352	38.283	1.23971	1.30134	1.28343	1.27483	0.0317044	2.48696	0.852635	0.852635	0.882703	0.862658	0.0173598	2.01237	3.87677e-05	-0.563439
399	AT1G01960.1	| Symbols: EDA10 | SEC7-like guanine nucleotide exchange family protein | chr1:330830-337582 REVERSE LENGTH=1750	194.8	1.13288	1.12506	1.07177	1.10991	0.0332541	2.99612	0.876606	0.870551	0.812252	0.853136	0.0355356	4.1653	0.000795843	-0.379589
400	AT4G34110.1	| Symbols: PAB2, PABP2, ATPAB2 | poly(A) binding protein 2 | chr4:16336732-16339892 FORWARD LENGTH=629	68.6112	0.68302	0.624165	0.562529	0.623238	0.0602508	9.66738	1.14076	0.870551	1.16473	1.05868	0.163367	15.4312	0.0123354	0.764415
401	AT5G14040.1	| Symbols: PHT3;1 | phosphate transporter 3;1 | chr5:4531059-4532965 REVERSE LENGTH=375	40.0455	1.04972	1.1487	1.60214	1.26685	0.294556	23.251	1.00696	0.993092	0.858565	0.952871	0.0819648	8.60187	0.149912	-0.410894
402	AT4G14880.1	| Symbols: OASA1, OLD3, CYTACS1 | O-acetylserine (thiol) lyase (OAS-TL) isoform A1 | chr4:8518209-8520050 REVERSE LENGTH=322	33.7657	1.01396	0.768438	0.895025	0.892474	0.122781	13.7574	1.1487	0.876606	0.972655	0.99932	0.137992	13.8086	0.373078	0.163136
403	AT4G39850.1	| Symbols: PXA1, PED3, CTS, ACN2, AtABCD1 | peroxisomal ABC transporter 1 | chr4:18489220-18496762 FORWARD LENGTH=1337	149.464	1.21419	1.37554	1.26576	1.28516	0.0824057	6.41208	0.812252	0.846745	0.840896	0.833298	0.0184592	2.2152	0.000753783	-0.625048
404	AT5G03300.1	| Symbols: ADK2 | adenosine kinase 2 | chr5:796573-798997 FORWARD LENGTH=345	37.8038	0.496546	0.423373	0.397768	0.439229	0.0512625	11.671	1.38511	1.49485	1.27456	1.38484	0.110145	7.9536	0.000175165	1.65667
405	AT4G12650.1	| Symbols: | Endomembrane protein 70 protein family | chr4:7468207-7470165 REVERSE LENGTH=652	74.0732	1.17283	0.965936	1.23114	1.12331	0.139369	12.407	0.926588	0.993092	0.97942	0.966367	0.0351213	3.63436	0.131558	-0.217107
406	AT3G18060.1	| Symbols: | transducin family protein / WD-40 repeat family protein | chr3:6183880-6186788 FORWARD LENGTH=609	65.9818	0.876606	0.790041	0.716978	0.794542	0.0799091	10.0573	1.14076	1.18921	1.16473	1.1649	0.0242221	2.07933	0.0015439	0.552013
407	AT5G05010.1	| Symbols: | clathrin adaptor complexes medium subunit family protein | chr5:1477137-1479872 FORWARD LENGTH=527	57.6644	0.952638	0.913831	0.895025	0.920498	0.0293794	3.19168	1.14076	1.17283	1.11729	1.14363	0.0278845	2.43825	0.000673868	0.313132
408	AT4G35090.1	| Symbols: CAT2 | catalase 2 | chr4:16700937-16703215 REVERSE LENGTH=492	56.8773	1.20581	0.90125	0.993092	1.03338	0.156225	15.1178	0.913831	0.864537	0.920188	0.899519	0.0304612	3.38638	0.218919	-0.200151
409	AT2G14740.1	| Symbols: ATVSR3, VSR3, VSR2;2, BP80-2;2 | vaculolar sorting receptor 3 | chr2:6308895-6312303 FORWARD LENGTH=628	69.6806	1.32869	1.23971	1.49485	1.35441	0.129502	9.56148	1.21419	1.23971	1.30134	1.25175	0.0448038	3.5793	0.264179	-0.113725
410	AT2G36580.1	| Symbols: | Pyruvate kinase family protein | chr2:15339253-15342781 FORWARD LENGTH=527	57.4539	1.37554	0.779165	1.06437	1.07303	0.298283	27.7983	0.882703	0.876606	0.939523	0.89961	0.0346992	3.85714	0.373802	-0.254312
411	AT3G59920.1	| Symbols: ATGDI2, GDI2 | RAB GDP dissociation inhibitor 2 | chr3:22135157-22138221 FORWARD LENGTH=444	49.4887	0.784584	0.659754	0.655197	0.699845	0.0734216	10.4911	0.933033	1.14076	0.926588	1.00013	0.121837	12.1821	0.0216508	0.515078
412	AT1G20260.1	| Symbols: | ATPase, V1 complex, subunit B protein | chr1:7016971-7020290 FORWARD LENGTH=487	54.2596	0.835088	0.678302	0.650671	0.721354	0.099461	13.7881	1.04972	0.784584	1.11729	0.983863	0.175856	17.8741	0.0875964	0.44775
413	AT5G12370.1	| Symbols: SEC10 | exocyst complex component sec10 | chr5:4003002-4008445 REVERSE LENGTH=825	89.6208	1.18921	1.32869	1.25701	1.2583	0.0697483	5.54305	0.864537	0.90125	0.852635	0.872808	0.025341	2.90339	0.000844734	-0.527743
414	AT2G01470.1	| Symbols: STL2P, ATSEC12 | SEC12P-like 2 protein | chr2:212215-214435 REVERSE LENGTH=393	42.7487	1.07923	0.986233	1.16473	1.07673	0.0892766	8.29145	0.888843	0.959264	0.920188	0.922765	0.0352814	3.82344	0.0499188	-0.222624
415	AT3G42050.1	| Symbols: | vacuolar ATP synthase subunit H family protein | chr3:14228846-14232228 REVERSE LENGTH=441	50.2345	1.03526	0.913831	1.04972	0.999604	0.0746321	7.46617	0.965936	0.907519	0.959264	0.94424	0.0319756	3.38638	0.303008	-0.0822038
416	AT3G47520.1	| Symbols: MDH | malate dehydrogenase | chr3:17513657-17514868 FORWARD LENGTH=403	42.3613	0.946058	0.907519	0.795536	0.883038	0.0781899	8.85465	1.09429	1.14076	1.14076	1.12527	0.0268295	2.38426	0.00710307	0.349729
417	AT1G66270.1	| Symbols: BGLU21 | Glycosyl hydrolase superfamily protein | chr1:24700110-24702995 REVERSE LENGTH=524	59.6079	0.80107	0.952638	0.852635	0.868781	0.0770633	8.87027	1.14076	0.840896	1.15669	1.04612	0.177904	17.0061	0.188308	0.267979
418	AT1G14320.1	| Symbols: SAC52, RPL10, RPL10A | Ribosomal protein L16p/L10e family protein | chr1:4888270-4889408 FORWARD LENGTH=220	24.8831	0.784584	0.624165	1.04972	0.819489	0.214912	26.2252	0.926588	0.876606	0.846745	0.883313	0.0403418	4.5671	0.639757	0.108201
419	AT1G67730.1	| Symbols: YBR159, KCR1, ATKCR1 | beta-ketoacyl reductase 1 | chr1:25391676-25393365 FORWARD LENGTH=318	35.7209	1.16473	0.952638	1.41421	1.1772	0.23104	19.6263	0.97942	0.864537	0.913831	0.919263	0.0576338	6.26957	0.133874	-0.356804
420	AT2G44160.1	| Symbols: MTHFR2 | methylenetetrahydrofolate reductase 2 | chr2:18262301-18265185 FORWARD LENGTH=594	66.7414	0.876606	0.68302	0.668964	0.742863	0.116037	15.6203	1.1487	1.18099	1.21419	1.1813	0.0327493	2.77232	0.00324776	0.669201
421	AT2G14720.1	| Symbols: VSR4, VSR2;1, BP80-2;1, MTV4 | vacuolar sorting receptor 4 | chr2:6300878-6304156 REVERSE LENGTH=628	69.7486	1.32869	1.18921	1.48452	1.33414	0.147734	11.0733	1.20581	1.07923	1.28343	1.18949	0.103073	8.66529	0.236645	-0.165569
422	AT1G35720.1	| Symbols: ANNAT1, OXY5, ATOXY5 | annexin 1 | chr1:13225304-13226939 FORWARD LENGTH=317	36.1635	0.624165	0.598739	0.528509	0.583805	0.0495461	8.48676	1.23971	1.28343	1.18099	1.23471	0.0513993	4.16287	9.39501e-05	1.08061
423	AT2G18020.1	| Symbols: EMB2296 | Ribosomal protein L2 family | chr2:7837151-7838160 FORWARD LENGTH=258	27.8238	0.779165	1.12506	1.07177	0.991999	0.186235	18.7738	0.840896	0.673617	0.864537	0.793017	0.104077	13.1242	0.181516	-0.322987
424	AT5G09590.1	| Symbols: MTHSC70-2, HSC70-5 | mitochondrial HSO70 2 | chr5:2975721-2978508 FORWARD LENGTH=682	72.9277	0.858565	0.795536	0.697372	0.783825	0.0812325	10.3636	1.1487	1.24833	1.18099	1.19267	0.0508329	4.26209	0.00178795	0.605597
425	AT5G61970.1	| Symbols: | signal recognition particle-related / SRP-related | chr5:24888920-24893079 FORWARD LENGTH=605	68.7715	1.10957	0.939523	1.09429	1.0478	0.0940773	8.9786	0.933033	0.972655	0.952638	0.952775	0.0198113	2.07933	0.162087	-0.137149
426	AT5G26280.1	| Symbols: | TRAF-like family protein | chr5:9208724-9210403 FORWARD LENGTH=350	39.4032	0.742262	0.817902	0.823591	0.794585	0.0454024	5.71397	0.933033	0.790041	0.90125	0.874775	0.0750824	8.58306	0.188598	0.13871
427	AT1G12840.1	| Symbols: DET3, ATVHA-C | vacuolar ATP synthase subunit C (VATC) / V-ATPase C subunit / vacuolar proton pump C subunit (DET3) | chr1:4375584-4378220 FORWARD LENGTH=375	42.5747	0.895025	0.784584	0.840896	0.840169	0.0552241	6.57298	1.02811	1.02811	1.03526	1.0305	0.00412869	0.40065	0.00399631	0.29459
428	AT1G77330.1	| Symbols: | 2-oxoglutarate (2OG) and Fe(II)-dependent oxygenase superfamily protein | chr1:29063215-29064447 REVERSE LENGTH=307	34.9065	0.697372	0.550953	0.521233	0.589852	0.0942928	15.9858	1.27456	0.972655	1.14076	1.12933	0.151277	13.3954	0.00633243	0.937037
429	AT2G32730.1	| Symbols: | 26S proteasome regulatory complex, non-ATPase subcomplex, Rpn2/Psmd1 subunit | chr2:13880189-13885464 FORWARD LENGTH=1004	108.891	0.926588	0.817902	0.76313	0.835873	0.0831979	9.95341	1.12506	1.10191	1.16473	1.13057	0.0317742	2.81047	0.00458951	0.435689
430	AT5G03280.1	| Symbols: EIN2, PIR2, CKR1, ERA3, ORE3, ORE2, ATEIN2 | NRAMP metal ion transporter family protein | chr5:788589-793066 FORWARD LENGTH=1294	140.849	1.05702	1.16473	1.09429	1.10535	0.0547021	4.94885	0.926588	0.986233	1.00696	0.973259	0.041725	4.28714	0.02923	-0.183606
431	AT1G20960.1	| Symbols: emb1507 | U5 small nuclear ribonucleoprotein helicase, putative | chr1:7302591-7309914 REVERSE LENGTH=2171	246.932	1.27456	1.23114	1.17283	1.22618	0.0510442	4.16287	1.04247	1.07177	1.09429	1.06951	0.0259879	2.42989	0.00905394	-0.197219
432	AT4G36130.1	| Symbols: | Ribosomal protein L2 family | chr4:17097613-17098656 FORWARD LENGTH=258	27.9128	0.864537	1.14076	1.07923	1.02818	0.145017	14.1043	0.858565	0.779165	0.852635	0.830122	0.0442296	5.32809	0.0864295	-0.308693
433	AT4G34490.1	| Symbols: ATCAP1, CAP 1, CAP1 | cyclase associated protein 1 | chr4:16484896-16487355 REVERSE LENGTH=476	50.9196	0.806642	0.895025	0.817902	0.839856	0.0481081	5.72814	1.03526	0.888843	0.835088	0.919732	0.103602	11.2643	0.292489	0.131071
434	AT4G36250.1	| Symbols: ALDH3F1 | aldehyde dehydrogenase 3F1 | chr4:17151029-17153381 FORWARD LENGTH=484	53.563	1.09429	1.15669	1.22264	1.15787	0.0641815	5.54305	1.00696	1.09429	1.01396	1.0384	0.0485294	4.67346	0.0618657	-0.157112
435	AT3G05970.1	| Symbols: LACS6, ATLACS6 | long-chain acyl-CoA synthetase 6 | chr3:1786510-1791746 REVERSE LENGTH=701	76.537	1.37554	0.712025	1.36604	1.1512	0.380368	33.041	0.779165	0.795536	0.768438	0.781046	0.0136471	1.74728	0.167376	-0.559662
436	AT2G20580.1	| Symbols: RPN1A, ATRPN1A | 26S proteasome regulatory subunit S2 1A | chr2:8859211-8864699 FORWARD LENGTH=891	98.0638	0.907519	0.664343	0.712025	0.761296	0.128858	16.9261	1.10957	1.19748	1.13288	1.14664	0.0455413	3.97171	0.00813918	0.590889
437	AT1G16030.1	| Symbols: Hsp70b | heat shock protein 70B | chr1:5502386-5504326 REVERSE LENGTH=646	70.8524	0.926588	0.90125	0.852635	0.893491	0.0375822	4.20622	0.965936	1.07177	1.08673	1.04148	0.0658504	6.32276	0.0277669	0.221112
438	AT5G25100.1	| Symbols: | Endomembrane protein 70 protein family | chr5:8648374-8651015 REVERSE LENGTH=644	74.0532	1.1487	1.10957	1.3566	1.20496	0.132779	11.0194	0.933033	1.06437	0.952638	0.983347	0.0708495	7.20493	0.0632754	-0.29321
439	AT4G00360.1	| Symbols: CYP86A2, ATT1 | cytochrome P450, family 86, subfamily A, polypeptide 2 | chr4:160951-162778 FORWARD LENGTH=553	62.4722	1.38511	1.55833	1.64718	1.53021	0.13328	8.70996	0.90125	0.952638	0.926588	0.926826	0.0256946	2.77232	0.001531	-0.723357
440	AT2G46280.1	| Symbols: TRIP-1, TIF3I1 | TGF-beta receptor interacting protein 1 | chr2:19003656-19005393 REVERSE LENGTH=328	36.3475	0.888843	0.870551	0.846745	0.868713	0.0211088	2.42989	1.04972	1.07177	0.939523	1.02034	0.0708513	6.94391	0.0237483	0.232095
441	AT4G24800.1	| Symbols: | MA3 domain-containing protein | chr4:12782463-12784902 FORWARD LENGTH=702	77.3693	0.840896	0.835088	0.790041	0.822009	0.0278364	3.38638	1.00696	0.876606	1.07177	0.985112	0.0994006	10.0903	0.0520782	0.261134
442	AT3G11830.1	| Symbols: | TCP-1/cpn60 chaperonin family protein | chr3:3732734-3736156 FORWARD LENGTH=557	59.7209	1.18099	0.907519	1.01396	1.03416	0.137851	13.3298	0.939523	0.907519	0.946058	0.931033	0.0206242	2.2152	0.269276	-0.151551
443	AT1G50500.1	| Symbols: HIT1, ATVPS53, VPS53 | Membrane trafficking VPS53 family protein | chr1:18708217-18715597 REVERSE LENGTH=828	92.4537	1.27456	1.3566	1.37554	1.33557	0.0536765	4.019	0.939523	0.952638	0.90125	0.931137	0.0267004	2.8675	0.000306752	-0.520389
444	AT5G56680.1	| Symbols: SYNC1, EMB2755, SYNC1 ARATH | Class II aminoacyl-tRNA and biotin synthetases superfamily protein | chr5:22936645-22938841 FORWARD LENGTH=572	63.7246	0.655197	0.673617	0.574349	0.634388	0.0528042	8.32364	1.15669	1.10957	1.18921	1.15182	0.0400412	3.47634	0.000173007	0.860481
445	AT4G23400.1	| Symbols: PIP1D, PIP1;5 | plasma membrane intrinsic protein 1;5 | chr4:12220792-12222155 FORWARD LENGTH=287	30.609	0.986233	0.920188	1.04247	0.982962	0.0612046	6.22655	0.933033	0.986233	0.926588	0.948618	0.0327344	3.45074	0.439735	-0.0513086
446	AT5G43780.1	| Symbols: APS4 | Pseudouridine synthase/archaeosine transglycosylase-like family protein | chr5:17589631-17591480 REVERSE LENGTH=469	52.0749	1.17283	1.1487	1.09429	1.13861	0.0402309	3.53334	1.00696	0.97942	1.06437	1.01692	0.0433419	4.26209	0.0234947	-0.163073
447	AT5G41670.1	| Symbols: | 6-phosphogluconate dehydrogenase family protein | chr5:16665647-16667110 REVERSE LENGTH=487	53.2662	0.795536	0.716978	0.882703	0.798406	0.0828999	10.3832	0.972655	0.650671	0.993092	0.872139	0.192069	22.0228	0.574526	0.127437
448	AT4G29060.1	| Symbols: emb2726 | elongation factor Ts family protein | chr4:14317744-14321315 FORWARD LENGTH=953	103.7	0.757858	0.68302	0.590496	0.677125	0.0838366	12.3813	1.27456	1.07923	1.46409	1.27262	0.192436	15.1212	0.0079646	0.910313
449	AT1G06430.1	| Symbols: FTSH8 | FTSH protease 8 | chr1:1960214-1962525 REVERSE LENGTH=685	73.1349	1.16473	1.23114	1.28343	1.22643	0.0594862	4.85033	1.02101	1.13288	1.23114	1.12835	0.10514	9.31802	0.23234	-0.12026
450	AT1G13320.1	| Symbols: PP2AA3 | protein phosphatase 2A subunit A3 | chr1:4563692-4567348 REVERSE LENGTH=587	65.4569	1.04972	0.986233	0.933033	0.989661	0.0584173	5.90276	0.939523	0.907519	1.04247	0.963169	0.0705125	7.32088	0.642619	-0.0391448
451	AT4G30160.1	| Symbols: VLN4, ATVLN4 | villin 4 | chr4:14754528-14759511 FORWARD LENGTH=974	109.241	0.76313	0.726986	0.624165	0.70476	0.072099	10.2303	1.15669	1.04972	0.913831	1.04008	0.121715	11.7025	0.0147866	0.561488
452	AT4G19880.1	| Symbols: | Glutathione S-transferase family protein | chr4:10784691-10786376 REVERSE LENGTH=356	40.532	0.692555	0.619854	0.566442	0.626284	0.0633018	10.1075	1.09429	1.04247	1.00696	1.04791	0.0439224	4.19145	0.000691334	0.74262
453	AT5G06600.1	| Symbols: UBP12 | ubiquitin-specific protease 12 | chr5:2019545-2027834 REVERSE LENGTH=1116	130.507	0.779165	0.712025	0.63728	0.70949	0.0709761	10.0038	1.10191	1.10191	1.13288	1.11223	0.0178856	1.60808	0.000676869	0.648603
454	AT4G17170.1	| Symbols: AT-RAB2, ATRABB1C, ATRAB2A, RAB2A, RABB1C, ATRAB-B1B, RAB-B1B | RAB GTPase homolog B1C | chr4:9644908-9646220 REVERSE LENGTH=211	23.1316	0.939523	0.939523	0.939523	0.939523	0	0	1	1.02811	1	1.00937	0.0162315	1.60808	0.00173108	0.103457
455	AT3G58730.1	| Symbols: | vacuolar ATP synthase subunit D (VATD) / V-ATPase D subunit / vacuolar proton pump D subunit (VATPD) | chr3:21718495-21719280 REVERSE LENGTH=261	29.0225	1.18921	1.00696	1.10957	1.10191	0.0913668	8.29167	0.97942	1.04247	1	1.0073	0.0321496	3.19168	0.165914	-0.129521
456	AT5G25780.1	| Symbols: EIF3B-2, EIF3B, ATEIF3B-2 | eukaryotic translation initiation factor 3B-2 | chr5:8973420-8976758 REVERSE LENGTH=714	82.107	0.673617	0.907519	0.852635	0.811257	0.122318	15.0776	1.02101	1.03526	1.07177	1.04268	0.0261812	2.51094	0.0327609	0.36207
457	AT2G47110.1	| Symbols: UBQ6 | ubiquitin 6 | chr2:19344701-19345174 FORWARD LENGTH=157	17.7825	1.03526	1.16473	1.18921	1.12974	0.0827237	7.3224	0.933033	0.97942	0.972655	0.961703	0.0250581	2.6056	0.0281182	-0.232322
458	AT1G27770.1	| Symbols: ACA1, PEA1 | autoinhibited Ca2+-ATPase 1 | chr1:9671912-9676010 REVERSE LENGTH=1020	111.172	1.31039	1.32869	1.34723	1.32877	0.0184202	1.38626	1	1.00696	0.742262	0.916406	0.150853	16.4614	0.00931017	-0.536034
459	AT4G30170.1	| Symbols: | Peroxidase family protein | chr4:14762922-14764482 FORWARD LENGTH=325	35.788	1.17283	1.19748	1.09429	1.15487	0.0538875	4.66611	0.952638	1.01396	1.02101	0.99587	0.0376056	3.77616	0.013796	-0.2137
460	AT1G79340.1	| Symbols: AtMC4, MC4 | metacaspase 4 | chr1:29842849-29844368 FORWARD LENGTH=418	45.4373	1	0.959264	0.972655	0.977306	0.0207625	2.12446	1.07177	1.13288	1.08673	1.09713	0.031854	2.90339	0.00547634	0.166853
461	AT5G60600.1	| Symbols: GCPE, ISPG, CSB3, CLB4, HDS | 4-hydroxy-3-methylbut-2-enyl diphosphate synthase | chr5:24359447-24363274 FORWARD LENGTH=741	82.1864	0.939523	0.895025	0.76313	0.865892	0.0917342	10.5942	1.19748	1.08673	1.34723	1.21048	0.130735	10.8003	0.0201719	0.483322
462	AT4G35100.1	| Symbols: PIP3, PIP3A, PIP2;7, SIMIP | plasma membrane intrinsic protein 3 | chr4:16708672-16709958 FORWARD LENGTH=280	29.7055	1.04247	1.19748	1.29235	1.17743	0.126144	10.7135	0.972655	1.12506	1.04972	1.04914	0.0762034	7.26339	0.206105	-0.166432
463	AT4G23850.1	| Symbols: LACS4 | AMP-dependent synthetase and ligase family protein | chr4:12403720-12408263 REVERSE LENGTH=666	74.4419	0.946058	0.80107	0.812252	0.853127	0.0806746	9.45635	1.02811	0.97942	0.939523	0.982352	0.0443683	4.51653	0.0719011	0.203481
464	AT1G79990.1	| Symbols: | structural molecules | chr1:30084522-30091949 FORWARD LENGTH=1135	128.535	1.21419	1.18099	1.23971	1.21163	0.0294413	2.42989	0.972655	0.939523	0.907519	0.939899	0.0325695	3.46522	0.000429117	-0.366374
465	AT1G22410.1	| Symbols: | Class-II DAHP synthetase family protein | chr1:7912120-7914742 FORWARD LENGTH=527	58.2716	1.19748	1.24833	1.17283	1.20621	0.0384985	3.19168	0.846745	0.779165	0.876606	0.834172	0.0499226	5.98469	0.000516255	-0.53207
466	AT4G32150.1	| Symbols: VAMP711, ATVAMP711 | vesicle-associated membrane protein 711 | chr4:15526407-15527651 REVERSE LENGTH=219	25.005	1.04972	0.835088	1.12506	1.00329	0.150458	14.9964	1.01396	1.05702	1.05702	1.04267	0.0248599	2.38426	0.677848	0.0555406
467	AT3G11940.1	| Symbols: ATRPS5A, AML1, RPS5A | ribosomal protein 5A | chr3:3778175-3779354 REVERSE LENGTH=207	22.8892	0.721965	0.82932	0.779165	0.776816	0.053716	6.91489	0.920188	0.773782	0.870551	0.85484	0.0744562	8.70996	0.215007	0.138081
468	AT4G27170.1	| Symbols: SESA4, AT2S4 | seed storage albumin 4 | chr4:13613637-13614137 FORWARD LENGTH=166	19.1384	0.97942	1.10191	0.80107	0.960798	0.15128	15.7452	0.926588	0.554785	1.04247	0.84128	0.254787	30.2856	0.523272	-0.191649
469	AT2G22780.1	| Symbols: PMDH1 | peroxisomal NAD-malate dehydrogenase 1 | chr2:9689995-9691923 REVERSE LENGTH=354	37.4235	0.757858	0.655197	0.619854	0.677636	0.0716865	10.5789	1.10957	1.15669	1.08673	1.11766	0.0356723	3.19168	0.000680147	0.721904
470	AT2G40840.1	| Symbols: DPE2 | disproportionating enzyme 2 | chr2:17045368-17050779 FORWARD LENGTH=955	109.689	0.790041	0.752623	0.632878	0.725181	0.0820967	11.3209	1.04247	0.858565	1.08673	0.995922	0.120996	12.1492	0.0326792	0.457692
471	AT5G66760.1	| Symbols: SDH1-1 | succinate dehydrogenase 1-1 | chr5:26653776-26657224 FORWARD LENGTH=634	69.5943	0.721965	0.752623	0.619854	0.698147	0.0695154	9.95712	1.29235	1.29235	1	1.1949	0.16879	14.1258	0.00921648	0.775289
472	AT5G28840.1	| Symbols: GME | GDP-D-mannose 3',5'-epimerase | chr5:10862472-10864024 REVERSE LENGTH=377	42.7129	0.632878	0.582367	0.469761	0.561669	0.083505	14.8673	1.12506	1.18921	1.24833	1.18753	0.0616531	5.1917	0.000474974	1.08017
473	AT2G38750.1	| Symbols: ANNAT4 | annexin 4 | chr2:16196582-16198431 REVERSE LENGTH=319	36.1807	1.03526	0.946058	1.42405	1.13512	0.254162	22.3906	1.01396	1.07923	0.993092	1.02876	0.0449348	4.36786	0.514802	-0.141944
474	AT3G07100.1	| Symbols: ERMO2, SEC24A | Sec23/Sec24 protein transport family protein | chr3:2245689-2250077 REVERSE LENGTH=1038	113.869	1.18921	0.888843	1.04247	1.04017	0.150195	14.4395	0.933033	0.926588	0.907519	0.92238	0.0132672	1.43837	0.247442	-0.173389
475	AT4G11380.1	| Symbols: | Adaptin family protein | chr4:6920608-6925444 FORWARD LENGTH=894	99.2907	1.02101	1.00696	0.986233	1.00473	0.0174959	1.74134	1.01396	1	0.965936	0.993299	0.024703	2.48696	0.548643	-0.0165134
476	AT3G25800.1	| Symbols: PDF1, PR 65, PP2AA2 | protein phosphatase 2A subunit A2 | chr3:9422822-9425783 REVERSE LENGTH=587	65.5381	0.972655	0.835088	0.852635	0.886793	0.0748748	8.44333	0.939523	0.965936	0.959264	0.954908	0.0137351	1.43837	0.196116	0.106765
477	AT2G45540.1	| Symbols: | WD-40 repeat family protein / beige-related | chr2:18757881-18772229 REVERSE LENGTH=2946	321.713	1.37554	1.23971	1.18921	1.26815	0.0963689	7.59916	0.97942	0.933033	0.870551	0.927668	0.0546328	5.88926	0.00599104	-0.451048
478	AT1G06530.1	| Symbols: | Tropomyosin-related | chr1:2001625-2002596 FORWARD LENGTH=323	36.0793	1.08673	1.48452	1.31951	1.29692	0.199854	15.4099	0.90125	1.07177	0.768438	0.913821	0.152058	16.6398	0.0574405	-0.505109
479	AT4G31700.1	| Symbols: RPS6, RPS6A | ribosomal protein S6 | chr4:15346306-15347714 REVERSE LENGTH=250	28.3316	0.673617	0.858565	0.952638	0.828273	0.141956	17.1387	0.852635	1.03526	0.913831	0.93391	0.0929559	9.95341	0.341587	0.173177
480	AT1G03860.1	| Symbols: ATPHB2, PHB2 | prohibitin 2 | chr1:979611-981157 REVERSE LENGTH=286	31.7729	1.18099	1.11729	1.22264	1.17364	0.05306	4.52098	0.986233	1.09429	1.07177	1.05077	0.0570111	5.42566	0.0523011	-0.159548
481	AT3G12915.1	| Symbols: | Ribosomal protein S5/Elongation factor G/III/V family protein | chr3:4112999-4115708 FORWARD LENGTH=820	90.9176	0.790041	0.692555	0.655197	0.712598	0.0696208	9.77	1.16473	0.933033	1.18921	1.09566	0.141368	12.9026	0.0135819	0.620638
482	AT3G60240.2	| Symbols: EIF4G, CUM2 | eukaryotic translation initiation factor 4G | chr3:22261842-22268295 FORWARD LENGTH=1723	187.416	0.986233	1.08673	0.97942	1.01746	0.0600881	5.90569	0.933033	0.952638	0.965936	0.950536	0.0165521	1.74134	0.136416	-0.098163
483	AT3G46830.1	| Symbols: ATRAB11A, ATRABA2C, ATRAB-A2C, RAB-A2C, RABA2c | RAB GTPase homolog A2C | chr3:17246699-17248362 REVERSE LENGTH=217	23.8161	0.952638	0.773782	1.16473	0.963718	0.195711	20.3079	0.888843	0.952638	1.04247	0.961315	0.0771783	8.0284	0.985166	-0.00360113
484	AT2G36380.1	| Symbols: PDR6, ATPDR6 | pleiotropic drug resistance 6 | chr2:15257583-15263627 FORWARD LENGTH=1453	164.082	1.05702	0.913831	1.17283	1.04789	0.129743	12.3813	0.773782	0.823591	0.852635	0.816669	0.0398793	4.88316	0.0419444	-0.35967
485	AT4G10840.1	| Symbols: | Tetratricopeptide repeat (TPR)-like superfamily protein | chr4:6656614-6659033 FORWARD LENGTH=609	66.2206	1.04247	0.97942	1.07923	1.0337	0.0504774	4.88316	0.852635	0.747425	0.721965	0.774008	0.0692726	8.94985	0.00630639	-0.417404
486	AT4G34230.1	| Symbols: CAD5, ATCAD5, CAD-5 | cinnamyl alcohol dehydrogenase 5 | chr4:16386898-16388666 REVERSE LENGTH=357	38.7005	0.514057	0.578344	0.479632	0.524011	0.0501032	9.56148	1.03526	1.04247	1.01396	1.03056	0.0148233	1.43837	7.37151e-05	0.975764
487	AT1G53210.1	| Symbols: | sodium/calcium exchanger family protein / calcium-binding EF hand family protein | chr1:19844790-19847533 FORWARD LENGTH=585	63.3579	1.23971	0.716978	1.32869	1.09512	0.330492	30.1785	0.946058	1.09429	1.03526	1.02521	0.0746283	7.27935	0.738831	-0.0951808
488	AT5G25754.1	| Symbols: | RNA polymerase I-associated factor PAF67 | chr5:8953564-8955511 FORWARD LENGTH=514	60.1261	1.02101	0.959264	0.895025	0.958434	0.0629976	6.57298	0.993092	1.04972	1.07177	1.03819	0.0405863	3.90932	0.139038	0.115326
489	AT4G12730.1	| Symbols: FLA2 | FASCICLIN-like arabinogalactan 2 | chr4:7491598-7492809 REVERSE LENGTH=403	43.4032	0.641713	0.726986	0.790041	0.71958	0.074441	10.3451	0.80107	0.812252	0.823591	0.812304	0.0112607	1.38626	0.0998494	0.174865
490	AT5G08080.1	| Symbols: SYP132, ATSYP132 | syntaxin of plants 132 | chr5:2588532-2591106 FORWARD LENGTH=304	34.1859	0.882703	0.817902	1.05702	0.919208	0.123667	13.4537	0.757858	0.852635	0.817902	0.809465	0.0479483	5.92345	0.225121	-0.183422
491	AT1G34430.1	| Symbols: EMB3003 | 2-oxoacid dehydrogenases acyltransferase family protein | chr1:12588027-12590084 REVERSE LENGTH=465	48.2585	0.768438	0.742262	0.742262	0.750987	0.0151126	2.01237	0.97942	0.823591	1.02811	0.943708	0.106836	11.3209	0.0364449	0.329553
492	AT5G16130.1	| Symbols: | Ribosomal protein S7e family protein | chr5:5268984-5269912 FORWARD LENGTH=190	22.0288	0.946058	0.97942	1	0.975159	0.0272224	2.79159	1.00696	1.14076	0.913831	1.02052	0.114072	11.1779	0.539615	0.0655902
493	AT3G24503.1	| Symbols: ALDH2C4, ALDH1A, REF1 | aldehyde dehydrogenase 2C4 | chr3:8919732-8923029 REVERSE LENGTH=501	54.3075	0.678302	0.532185	0.566442	0.59231	0.076416	12.9014	1.34723	0.939523	1.18099	1.15592	0.205009	17.7356	0.0111445	0.964613
494	AT2G21660.1	| Symbols: ATGRP7, CCR2, GR-RBP7, GRP7 | cold, circadian rhythm, and rna binding 2 | chr2:9265477-9266316 REVERSE LENGTH=176	16.8616	0.429283	0.432269	0.346277	0.40261	0.048808	12.1229	0.965936	1.01396	0.90125	0.960382	0.0565594	5.88926	0.00020626	1.25423
495	AT2G02560.1	| Symbols: CAND1, ATCAND1, ETA2, TIP120, HVE | cullin-associated and neddylation dissociated | chr2:690345-697342 FORWARD LENGTH=1219	134.793	1.05702	0.993092	0.939523	0.996544	0.0588237	5.90276	0.888843	0.888843	0.907519	0.895068	0.0107829	1.2047	0.0424323	-0.154937
496	AT1G64190.1	| Symbols: | 6-phosphogluconate dehydrogenase family protein | chr1:23825549-23827012 REVERSE LENGTH=487	53.3261	0.882703	0.784584	0.926588	0.864625	0.0727076	8.40914	0.986233	0.712025	1.03526	0.911174	0.174202	19.1184	0.69128	0.0756523
497	AT3G53430.1	| Symbols: | Ribosomal protein L11 family protein | chr3:19809895-19810395 REVERSE LENGTH=166	17.9408	0.876606	1.05702	1.02101	0.984879	0.0954797	9.69457	0.82932	0.926588	0.876606	0.877504	0.0486405	5.54305	0.157649	-0.16654
498	AT2G07050.1	| Symbols: CAS1 | cycloartenol synthase 1 | chr2:2924629-2930295 FORWARD LENGTH=759	85.96	1.04247	1.06437	1.04972	1.05218	0.0111587	1.06053	1.03526	1.10957	0.817902	0.987579	0.151568	15.3475	0.502403	-0.0914195
499	AT3G02780.1	| Symbols: IPP2, IPIAT1, IDI2 | isopentenyl pyrophosphate:dimethylallyl pyrophosphate isomerase 2 | chr3:602578-604648 REVERSE LENGTH=284	32.5687	0.646176	0.535887	0.469761	0.550608	0.0891241	16.1865	1.05702	1.03526	1.07923	1.05717	0.0219821	2.07933	0.00066928	0.94111
500	AT5G20250.1	| Symbols: DIN10 | Raffinose synthase family protein | chr5:6834207-6836635 FORWARD LENGTH=749	83.0457	0.993092	1.05702	0.965936	1.00535	0.0467615	4.65127	0.986233	1.04972	0.97942	1.00512	0.038769	3.85714	0.995173	-0.000323958
501	AT1G20330.1	| Symbols: SMT2, CVP1, FRL1 | sterol methyltransferase 2 | chr1:7038968-7040053 REVERSE LENGTH=361	40.4064	1.40444	1.31039	1.61328	1.44271	0.155028	10.7456	1.11729	1.18921	1.14076	1.14909	0.0366751	3.19168	0.0331411	-0.328292
502	AT1G44170.1	| Symbols: ALDH3H1, ALDH4 | aldehyde dehydrogenase 3H1 | chr1:16796564-16800031 REVERSE LENGTH=484	53.1074	1.08673	0.846745	0.840896	0.924792	0.140277	15.1685	0.876606	0.846745	0.888843	0.870731	0.0216548	2.48696	0.545497	-0.0869017
503	AT1G76810.1	| Symbols: | eukaryotic translation initiation factor 2 (eIF-2) family protein | chr1:28831366-28836310 REVERSE LENGTH=1294	142.011	1.06437	1	0.939523	1.0013	0.0624338	6.23529	0.913831	0.952638	0.965936	0.944135	0.0270731	2.8675	0.219385	-0.0848054
504	AT1G74310.1	| Symbols: ATHSP101, HSP101, HOT1 | heat shock protein 101 | chr1:27936715-27939862 REVERSE LENGTH=911	101.214	1.07177	0.972655	0.876606	0.973678	0.0975879	10.0226	1.02101	0.90125	0.795536	0.905933	0.112811	12.4524	0.475481	-0.10404
505	AT5G09900.1	| Symbols: EMB2107, RPN5A, MSA | 26S proteasome regulatory subunit, putative (RPN5) | chr5:3089462-3092434 REVERSE LENGTH=442	50.7868	1.11729	0.986233	0.972655	1.02539	0.0798729	7.7895	1.00696	1.02811	1.04247	1.02585	0.0178635	1.74134	0.992803	0.000637848
506	AT4G00630.1	| Symbols: KEA2, ATKEA2 | K+ efflux antiporter 2 | chr4:261655-267789 REVERSE LENGTH=1174	126.061	1.08673	1.18099	1.05702	1.10825	0.0647268	5.84046	0.895025	0.972655	0.952638	0.940106	0.0403037	4.28714	0.0187869	-0.237386
507	AT2G20360.1	| Symbols: | NAD(P)-binding Rossmann-fold superfamily protein | chr2:8786070-8789098 FORWARD LENGTH=402	43.8897	0.946058	1.21419	1.09429	1.08485	0.134318	12.3813	1.05702	1.15669	1.09429	1.10267	0.0503598	4.5671	0.840182	0.0235028
508	AT1G29470.1	| Symbols: | S-adenosyl-L-methionine-dependent methyltransferases superfamily protein | chr1:10310424-10313369 REVERSE LENGTH=770	87.1315	1.27456	1.1487	1.59107	1.33811	0.227932	17.0338	0.926588	0.846745	0.933033	0.902122	0.0480659	5.32809	0.0316207	-0.568803
509	AT3G57330.1	| Symbols: ACA11 | autoinhibited Ca2+-ATPase 11 | chr3:21211655-21216375 REVERSE LENGTH=1025	111.856	1.19748	1.08673	1.30134	1.19519	0.107322	8.97952	0.913831	0.952638	0.737135	0.867868	0.114869	13.2358	0.02263	-0.461687
510	AT3G55440.1	| Symbols: ATCTIMC, TPI, CYTOTPI | triosephosphate isomerase | chr3:20553794-20556078 FORWARD LENGTH=254	27.134	1.47427	1.05702	0.965936	1.16574	0.271046	23.251	0.913831	1	0.986233	0.966688	0.0462898	4.7885	0.278178	-0.270125
511	AT2G20420.1	| Symbols: | ATP citrate lyase (ACL) family protein | chr2:8805574-8807858 FORWARD LENGTH=421	45.2989	1.06437	0.907519	0.817902	0.92993	0.124753	13.4153	1.07923	1.20581	1.10191	1.12898	0.0674937	5.97829	0.0719305	0.279826
512	AT5G21990.1	| Symbols: TPR7 | Tetratricopeptide repeat (TPR)-like superfamily protein | chr5:7273395-7276318 FORWARD LENGTH=554	60.6995	0.823591	1.12506	1.09429	1.01431	0.165886	16.3545	0.895025	0.952638	0.742262	0.863308	0.108715	12.5929	0.257695	-0.232557
513	AT5G40810.1	| Symbols: | Cytochrome C1 family | chr5:16340200-16342327 FORWARD LENGTH=307	33.6509	1.14076	1.17283	1.29235	1.20198	0.0798878	6.64633	0.986233	0.965936	1.10191	1.01802	0.073348	7.20493	0.0424766	-0.239645
514	AT4G36750.1	| Symbols: | Quinone reductase family protein | chr4:17324642-17326215 FORWARD LENGTH=273	28.7182	1.02811	1.18921	1.19748	1.13827	0.0954847	8.3886	0.852635	0.972655	0.895025	0.906772	0.0608662	6.7124	0.0239922	-0.328027
515	AT3G16470.1	| Symbols: JR1 | Mannose-binding lectin superfamily protein | chr3:5596096-5597709 REVERSE LENGTH=451	48.4486	0.687771	0.80107	0.659754	0.716198	0.074824	10.4474	1.48452	1.72907	1.53688	1.58349	0.128767	8.13187	0.000543528	1.14468
516	AT3G27660.1	| Symbols: OLEO4, OLE3 | oleosin 4 | chr3:10243851-10244821 FORWARD LENGTH=191	20.2825	0.812252	0.939523	0.952638	0.901471	0.0775434	8.60187	0.823591	0.716978	0.876606	0.805725	0.0813	10.0903	0.213966	-0.161994
517	AT2G42560.1	| Symbols: | late embryogenesis abundant domain-containing protein / LEA domain-containing protein | chr2:17714813-17716821 REVERSE LENGTH=635	67.1367	0.790041	0.80107	0.697372	0.762828	0.056954	7.46617	0.920188	0.926588	0.972655	0.93981	0.0286238	3.0457	0.00859098	0.301012
518	AT3G62150.1	| Symbols: PGP21 | P-glycoprotein 21 | chr3:23008755-23013579 REVERSE LENGTH=1296	140.228	1.08673	0.752623	1.15669	0.998682	0.215945	21.623	0.846745	0.697372	0.852635	0.798917	0.0879903	11.0137	0.212014	-0.321979
519	AT1G76090.1	| Symbols: SMT3 | sterol methyltransferase 3 | chr1:28550592-28551671 REVERSE LENGTH=359	40.0803	1.17283	1.10957	1.42405	1.23548	0.166338	13.4634	0.835088	0.939523	0.852635	0.875749	0.0559226	6.38569	0.023786	-0.496489
520	AT3G27240.1	| Symbols: | Cytochrome C1 family | chr3:10056144-10058370 REVERSE LENGTH=307	33.6109	1.1487	1.16473	1.24833	1.18725	0.0534979	4.50602	1	1.14076	1.10957	1.08344	0.073929	6.82351	0.120123	-0.132004
521	AT5G49760.1	| Symbols: | Leucine-rich repeat protein kinase family protein | chr5:20216679-20221052 FORWARD LENGTH=953	104.624	0.97942	0.812252	1.09429	0.961989	0.141826	14.743	0.846745	0.920188	0.882703	0.883212	0.0367238	4.15798	0.404397	-0.12326
522	AT3G54110.1	| Symbols: ATPUMP1, UCP, PUMP1, ATUCP1, UCP1 | plant uncoupling mitochondrial protein 1 | chr3:20038890-20040996 FORWARD LENGTH=306	32.6234	1.09429	0.80107	1.43396	1.10977	0.316727	28.5398	0.946058	1.01396	0.986233	0.982083	0.0341406	3.47634	0.525731	-0.176347
523	AT2G01140.1	| Symbols: | Aldolase superfamily protein | chr2:95006-96491 REVERSE LENGTH=391	42.2826	1.04972	0.882703	0.742262	0.89156	0.153919	17.264	1.03526	1.14076	1.14076	1.1056	0.0609098	5.50922	0.0886633	0.310422
524	AT3G55610.1	| Symbols: P5CS2 | delta 1-pyrroline-5-carboxylate synthase 2 | chr3:20624278-20628989 REVERSE LENGTH=726	78.8044	1.08673	1.10957	1.04972	1.08201	0.0302052	2.79159	1.00696	0.993092	1.05702	1.01902	0.0336276	3.29999	0.0732775	-0.0865246
525	AT4G27090.1	| Symbols: | Ribosomal protein L14 | chr4:13594104-13595187 REVERSE LENGTH=134	15.4776	1.02101	1.16473	1.21419	1.13331	0.100351	8.85465	0.882703	0.933033	0.882703	0.89948	0.029058	3.23054	0.0178913	-0.333384
526	AT5G65110.1	| Symbols: ACX2, ATACX2 | acyl-CoA oxidase 2 | chr5:26009821-26012482 REVERSE LENGTH=692	77.4136	1.03526	1.22264	1.1487	1.13553	0.0943787	8.31139	0.795536	0.732043	0.687771	0.73845	0.0541677	7.33533	0.0032061	-0.620799
527	AT1G66580.1	| Symbols: SAG24, RPL10C | senescence associated gene 24 | chr1:24839208-24840439 FORWARD LENGTH=221	24.8952	0.602904	0.806642	1.07177	0.827106	0.235104	28.4248	0.952638	0.882703	0.858565	0.897969	0.0488589	5.44105	0.636177	0.118592
528	AT5G35160.1	| Symbols: | Endomembrane protein 70 protein family | chr5:13414945-13416921 FORWARD LENGTH=630	71.363	1.15669	0.646176	1.34723	1.05003	0.362494	34.5222	0.946058	1.02811	1.01396	0.996044	0.0438638	4.40381	0.810505	-0.0761534
529	AT1G77120.1	| Symbols: ADH1, ADH, ATADH, ATADH1 | alcohol dehydrogenase 1 | chr1:28975509-28977216 FORWARD LENGTH=379	41.1336	0.543367	0.482968	0.444421	0.490252	0.0498736	10.173	0.712025	0.692555	0.707107	0.703896	0.0101246	1.43837	0.00190039	0.521837
530	AT3G22890.1	| Symbols: APS1 | ATP sulfurylase 1 | chr3:8112837-8114734 FORWARD LENGTH=463	51.4086	1.07177	1.03526	0.993092	1.03338	0.0393744	3.81027	1.03526	0.913831	1.04972	0.999604	0.0746321	7.46617	0.526315	-0.0479375
531	AT1G70830.1	| Symbols: MLP28 | MLP-like protein 28 | chr1:26710203-26711395 REVERSE LENGTH=335	37.5729	0.817902	0.632878	0.594604	0.681795	0.119416	17.5149	1.18099	1.25701	1.11729	1.1851	0.0699535	5.90276	0.0032466	0.797597
532	AT2G14120.1	| Symbols: DRP3B | dynamin related protein | chr2:5954253-5960015 REVERSE LENGTH=780	86.5721	1.25701	1.40444	1.24833	1.30326	0.0877336	6.73184	0.959264	1.01396	1.00696	0.993393	0.0297633	2.99612	0.00441345	-0.391692
533	AT3G20410.1	| Symbols: CPK9 | calmodulin-domain protein kinase 9 | chr3:7116388-7118824 FORWARD LENGTH=541	60.3065	0.913831	1.01396	1.02811	0.985302	0.0622982	6.32276	0.952638	1.02101	0.952638	0.975429	0.0394758	4.04702	0.828036	-0.014528
534	AT1G51710.1	| Symbols: UBP6, ATUBP6 | ubiquitin-specific protease 6 | chr1:19175805-19179894 REVERSE LENGTH=482	53.6439	1.02101	0.946058	0.939523	0.968864	0.0452795	4.67346	0.882703	0.895025	0.939523	0.90575	0.0298897	3.29999	0.114165	-0.0971811
535	AT5G26710.1	| Symbols: | Glutamyl/glutaminyl-tRNA synthetase, class Ic | chr5:9305673-9308247 FORWARD LENGTH=719	80.9954	0.952638	0.768438	0.864537	0.861871	0.0921291	10.6894	1	1.04247	1.02101	1.02116	0.0212333	2.07933	0.0433231	0.244664
536	AT3G58500.1	| Symbols: PP2A-4 | protein phosphatase 2A-4 | chr3:21635503-21638911 REVERSE LENGTH=313	35.7264	0.795536	0.687771	0.646176	0.709828	0.0770843	10.8596	1.19748	0.668964	0.80107	0.889171	0.275052	30.9335	0.337975	0.324991
537	AT2G42790.1	| Symbols: CSY3 | citrate synthase 3 | chr2:17803132-17805991 REVERSE LENGTH=509	56.1219	1.16473	1.02101	0.926588	1.03744	0.11992	11.5592	0.90125	0.870551	0.926588	0.899463	0.0280615	3.1198	0.124306	-0.205898
538	AT1G26910.1	| Symbols: RPL10B | Ribosomal protein L16p/L10e family protein | chr1:9321709-9322813 FORWARD LENGTH=221	24.8751	0.795536	0.80107	1.07923	0.891945	0.162216	18.1867	0.920188	0.870551	0.840896	0.877212	0.0400631	4.5671	0.886009	-0.0240297
539	AT4G23460.1	| Symbols: | Adaptin family protein | chr4:12243899-12248898 REVERSE LENGTH=893	99.0165	1.09429	1.04972	1.03526	1.05976	0.0307689	2.90339	1.02811	1.00696	0.97942	1.00483	0.0244163	2.42989	0.0725978	-0.0767842
540	AT1G35580.1	| Symbols: CINV1 | cytosolic invertase 1 | chr1:13122460-13124808 REVERSE LENGTH=551	62.7755	0.716978	0.659754	0.628507	0.668413	0.0448666	6.7124	1.25701	1.18921	1.23114	1.22579	0.034219	2.79159	6.84576e-05	0.874899
541	AT5G10840.1	| Symbols: | Endomembrane protein 70 protein family | chr5:3424910-3427797 REVERSE LENGTH=648	74.4003	1.12506	1.25701	1.3566	1.24623	0.116149	9.32009	0.933033	1.07923	0.952638	0.9883	0.0793542	8.02936	0.0336693	-0.334544
542	AT4G05020.1	| Symbols: NDB2 | NAD(P)H dehydrogenase B2 | chr4:2572752-2576222 FORWARD LENGTH=582	65.0003	1.22264	1.3566	1.31951	1.29958	0.0691687	5.32237	1.01396	1.06437	0.993092	1.02381	0.0366451	3.5793	0.00364911	-0.344106
543	AT3G48000.1	| Symbols: ALDH2B4, ALDH2, ALDH2A | aldehyde dehydrogenase 2B4 | chr3:17717082-17719843 REVERSE LENGTH=538	58.5341	0.590496	0.582367	0.476319	0.549727	0.0637033	11.5882	1.32869	1.45397	1.38511	1.38926	0.0627462	4.51653	8.36674e-05	1.33752
544	AT5G17380.1	| Symbols: | Thiamine pyrophosphate dependent pyruvate decarboxylase family protein | chr5:5724920-5726720 REVERSE LENGTH=572	61.4139	0.812252	0.697372	0.624165	0.711263	0.0948099	13.3298	1.02811	0.779165	1.10191	0.969728	0.169107	17.4386	0.0821105	0.447196
545	AT3G58510.1	| Symbols: | DEA(D/H)-box RNA helicase family protein | chr3:21640608-21643464 FORWARD LENGTH=612	65.9666	0.946058	0.664343	0.840896	0.817099	0.142357	17.4223	1.02811	1.00696	1.07923	1.0381	0.0371566	3.5793	0.0599386	0.345362
546	AT3G25860.1	| Symbols: LTA2, PLE2 | 2-oxoacid dehydrogenases acyltransferase family protein | chr3:9460632-9462585 FORWARD LENGTH=480	50.0311	0.615572	0.63728	0.598739	0.617197	0.0193218	3.13057	0.959264	1.08673	1.07177	1.03926	0.069679	6.70469	0.000538711	0.751749
547	AT5G55220.1	| Symbols: | trigger factor type chaperone family protein | chr5:22397677-22400678 FORWARD LENGTH=547	61.6769	0.732043	0.742262	0.602904	0.692403	0.0776766	11.2184	0.986233	0.972655	1.14076	1.03322	0.0933852	9.03829	0.00828058	0.57746
548	AT5G65020.1	| Symbols: ANNAT2 | annexin 2 | chr5:25973915-25975554 FORWARD LENGTH=317	36.2255	0.697372	0.712025	0.582367	0.663921	0.0710072	10.6951	1.36604	1.52626	1.42405	1.43878	0.0811192	5.63804	0.000239411	1.11577
549	AT3G09740.1	| Symbols: SYP71, ATSYP71 | syntaxin of plants 71 | chr3:2989615-2991354 FORWARD LENGTH=266	29.9463	1.36604	1.43396	1.38511	1.39503	0.0350285	2.51094	1.1487	1.02101	1.20581	1.12517	0.0946174	8.40914	0.00978689	-0.310155
550	AT1G74050.1	| Symbols: | Ribosomal protein L6 family protein | chr1:27847256-27848680 REVERSE LENGTH=233	26.0725	0.993092	1.02101	1.12506	1.04639	0.0695464	6.64633	0.907519	0.946058	1.3566	1.07006	0.248901	23.2605	0.881628	0.0322747
551	AT1G48630.1	| Symbols: RACK1B_AT | receptor for activated C kinase 1B | chr1:17981977-17983268 REVERSE LENGTH=326	35.76	0.952638	0.692555	0.768438	0.804543	0.133748	16.6241	1.02101	0.972655	0.965936	0.986534	0.0300469	3.0457	0.0829856	0.294199
552	AT3G18130.1	| Symbols: RACK1C_AT | receptor for activated C kinase 1C | chr3:6211109-6212371 REVERSE LENGTH=326	35.7872	0.933033	0.650671	0.747425	0.777043	0.143492	18.4664	1.02101	0.946058	0.97942	0.982163	0.0375525	3.82344	0.074738	0.337969
553	AT2G42600.1	| Symbols: ATPPC2, PPC2 | phosphoenolpyruvate carboxylase 2 | chr2:17734541-17738679 REVERSE LENGTH=963	109.666	0.952638	0.752623	0.678302	0.794521	0.141886	17.858	1.05702	1.05702	0.882703	0.998913	0.100641	10.075	0.111562	0.330273
554	AT4G04950.1	| Symbols: | thioredoxin family protein | chr4:2517882-2519924 REVERSE LENGTH=488	53.0638	0.907519	0.895025	0.812252	0.871599	0.0517738	5.9401	1.02811	0.959264	1.10957	1.03232	0.0752407	7.28854	0.0381079	0.244148
555	AT3G56070.1	| Symbols: ROC2 | rotamase cyclophilin 2 | chr3:20806987-20807517 REVERSE LENGTH=176	18.8903	0.602904	0.628507	0.486327	0.572579	0.0757853	13.2358	1.05702	1.15669	1.11729	1.11033	0.0501978	4.52098	0.000511441	0.955442
556	AT4G19120.1	| Symbols: ERD3 | S-adenosyl-L-methionine-dependent methyltransferases superfamily protein | chr4:10460665-10463034 REVERSE LENGTH=600	68.2689	1.23114	1.37554	1.38511	1.3306	0.0862626	6.48299	0.959264	0.939523	1.02811	0.975634	0.0465087	4.76703	0.0032953	-0.447664
557	AT5G39410.1	| Symbols: | Saccharopine dehydrogenase | chr5:15768415-15770274 REVERSE LENGTH=454	49.6319	1.48452	1.23971	1.59107	1.43843	0.18016	12.5247	1.29235	1.38511	1.33793	1.33846	0.0463806	3.46522	0.404659	-0.103922
558	AT5G27600.1	| Symbols: LACS7, ATLACS7 | long-chain acyl-CoA synthetase 7 | chr5:9742616-9746795 FORWARD LENGTH=700	77.2862	1.23114	1.31039	1.27456	1.27203	0.0396849	3.1198	0.795536	0.752623	0.76313	0.77043	0.0223686	2.90339	4.45337e-05	-0.7234
559	AT3G29360.1	| Symbols: | UDP-glucose 6-dehydrogenase family protein | chr3:11267375-11268817 REVERSE LENGTH=480	53.1211	1.01396	0.913831	0.835088	0.92096	0.0896486	9.73426	1.1487	0.907519	0.913831	0.990016	0.137459	13.8845	0.506479	0.104314
560	AT2G27600.1	| Symbols: SKD1, VPS4, ATSKD1 | AAA-type ATPase family protein | chr2:11781226-11783730 FORWARD LENGTH=435	48.5447	1.02101	1.15669	1.10191	1.0932	0.0682555	6.24363	0.90125	0.752623	0.959264	0.871046	0.10658	12.2359	0.038392	-0.327739
561	AT2G37040.1	| Symbols: PAL1, ATPAL1 | PHE ammonia lyase 1 | chr2:15557602-15560237 REVERSE LENGTH=725	78.6581	0.757858	0.602904	0.602904	0.654555	0.0894629	13.6677	1.14076	1.05702	1.00696	1.06825	0.067607	6.32878	0.0030789	0.706656
562	AT1G17840.1	| Symbols: WBC11, ABCG11, DSO, COF1, ATWBC11 | white-brown complex homolog protein 11 | chr1:6142870-6145894 FORWARD LENGTH=703	78.3443	0.858565	1.1487	1.08673	1.03133	0.152795	14.8153	1	1.01396	0.959264	0.991075	0.0284191	2.8675	0.676905	-0.0574446
563	AT1G24510.1	| Symbols: | TCP-1/cpn60 chaperonin family protein | chr1:8685504-8688101 REVERSE LENGTH=535	59.3287	0.965936	0.882703	0.870551	0.906397	0.0519197	5.72814	1.02811	1.01396	1.02101	1.02103	0.00707719	0.693143	0.0192838	0.171809
564	AT5G63420.1	| Symbols: emb2746 | RNA-metabolising metallo-beta-lactamase family protein | chr5:25400515-25405807 FORWARD LENGTH=911	100.472	0.835088	0.913831	0.752623	0.833848	0.0806112	9.66738	1.06437	1.12506	1.19748	1.12897	0.0666404	5.90276	0.0081177	0.43715
565	AT1G15500.1	| Symbols: ATNTT2 | TLC ATP/ADP transporter | chr1:5326426-5328688 FORWARD LENGTH=618	67.4678	0.939523	1.27456	1.23971	1.15126	0.184199	15.9997	0.913831	0.641713	1.04247	0.866003	0.204613	23.6272	0.147152	-0.410774
566	AT3G07110.1	| Symbols: | Ribosomal protein L13 family protein | chr3:2252092-2253332 FORWARD LENGTH=206	23.4328	0.939523	0.806642	1.17283	0.973	0.185378	19.0522	0.90125	1.00696	0.784584	0.897597	0.111231	12.3921	0.578357	-0.116372
567	AT2G31390.1	| Symbols: | pfkB-like carbohydrate kinase family protein | chr2:13383635-13386116 REVERSE LENGTH=325	35.2352	0.716978	0.420448	0.486327	0.541251	0.155708	28.7681	1.15669	0.986233	0.768438	0.970453	0.194606	20.0531	0.0406275	0.84236
568	AT4G01400.1	| Symbols: | FUNCTIONS IN: molecular_function unknown; INVOLVED IN: biological_process unknown; LOCATED IN: cellular_component unknown; EXPRESSED IN: 24 plant structures; EXPRESSED DURING: 15 growth stages; CONTAINS InterPro DOMAIN/s: COG4 transport (InterPro:IPR013167), Pentatricopeptide repeat (InterPro:IPR002885); BEST Arabidopsis thaliana protein match is: Pentatricopeptide repeat (PPR) super…	125.226	1.19748	1.21419	1.1487	1.18679	0.0340312	2.8675	0.939523	0.835088	0.959264	0.911292	0.0667284	7.3224	0.00311388	-0.381081
569	AT4G35470.1	| Symbols: PIRL4 | plant intracellular ras group-related LRR 4 | chr4:16846531-16848448 FORWARD LENGTH=549	60.9387	0.965936	0.913831	1.01396	0.964576	0.0500779	5.1917	0.939523	0.946058	0.97942	0.955	0.0213993	2.24077	0.775897	-0.0143935
570	AT4G26300.1	| Symbols: emb1027 | Arginyl-tRNA synthetase, class Ic | chr4:13308400-13313109 REVERSE LENGTH=642	72.3232	1.03526	1.07177	0.986233	1.03109	0.0429229	4.16287	1	0.882703	1.02101	0.967905	0.0745313	7.70027	0.272149	-0.0912334
571	AT3G56940.1	| Symbols: CRD1, CHL27, ACSF | dicarboxylate diiron protein, putative (Crd1) | chr3:21076594-21078269 FORWARD LENGTH=409	47.5822	1.07923	1.68179	1.21419	1.32507	0.316214	23.8639	1.19748	1.29235	1.38511	1.29165	0.0938174	7.26339	0.869197	-0.0368589
572	AT4G26870.1	| Symbols: | Class II aminoacyl-tRNA and biotin synthetases superfamily protein | chr4:13505381-13507619 FORWARD LENGTH=532	60.2769	0.812252	0.864537	0.97942	0.885403	0.085515	9.65831	0.993092	1.00696	1.04972	1.01659	0.0295155	2.90339	0.06594	0.199329
573	AT5G19510.1	| Symbols: | Translation elongation factor EF1B/ribosomal protein S6 family protein | chr5:6581854-6583137 REVERSE LENGTH=224	24.1679	0.456916	0.479632	0.417544	0.451364	0.0314142	6.95983	1.11729	1.06437	1.08673	1.08946	0.0265638	2.43825	1.14131e-05	1.27126
574	AT3G16450.1	| Symbols: | Mannose-binding lectin superfamily protein | chr3:5588593-5589792 FORWARD LENGTH=300	31.985	0.607097	0.716978	0.574349	0.632808	0.0747094	11.806	1.82766	2.11404	1.77769	1.90646	0.181493	9.51991	0.000356886	1.59106
575	AT1G09630.1	| Symbols: ATRAB11C, ATRABA2A, ATRAB-A2A, RAB-A2A, RAB11c | RAB GTPase 11C | chr1:3118350-3119571 REVERSE LENGTH=217	24.0753	0.858565	0.972655	1.13288	0.988035	0.137804	13.9473	0.986233	0.888843	1.06437	0.979815	0.0879395	8.97512	0.934786	-0.0120521
576	AT1G30400.1	| Symbols: ATMRP1, EST1, ABCC1, ATABCC1, MRP1 | multidrug resistance-associated protein 1 | chr1:10728139-10737697 FORWARD LENGTH=1622	181.793	1.1487	1.33793	1.27456	1.25373	0.0963192	7.68262	0.939523	0.952638	0.97942	0.957194	0.0203352	2.12446	0.0064389	-0.389343
577	AT4G32410.1	| Symbols: CESA1, RSW1, AtCESA1 | cellulose synthase 1 | chr4:15641009-15646388 REVERSE LENGTH=1081	122.141	1.26576	1.41421	1.46409	1.38135	0.103167	7.46859	0.823591	0.870551	0.812252	0.835465	0.0309097	3.6997	0.000928263	-0.72543
578	AT2G37190.1	| Symbols: | Ribosomal protein L11 family protein | chr2:15619559-15620059 REVERSE LENGTH=166	17.9127	0.882703	1.05702	1.02811	0.989278	0.0934215	9.4434	0.823591	0.913831	0.864537	0.86732	0.0451845	5.20967	0.111507	-0.189812
579	AT4G32470.1	| Symbols: | Cytochrome bd ubiquinol oxidase, 14kDa subunit | chr4:15669641-15671095 REVERSE LENGTH=122	14.4996	1.13288	0.965936	1.25701	1.11861	0.146062	13.0575	1.02101	0.913831	1.02811	0.987652	0.0640294	6.48299	0.228012	-0.179633
580	AT4G32285.1	| Symbols: | ENTH/ANTH/VHS superfamily protein | chr4:15586003-15587910 FORWARD LENGTH=635	70.4921	1.07923	0.840896	1.09429	1.00481	0.14215	14.147	0.76313	0.61132	0.784584	0.719678	0.0944518	13.1242	0.0443993	-0.481494
581	AT1G17290.1	| Symbols: AlaAT1 | alanine aminotransferas | chr1:5922771-5926093 FORWARD LENGTH=543	59.7652	0.926588	0.835088	0.790041	0.850572	0.0695779	8.18012	1.04247	1.04247	0.82932	0.971417	0.12306	12.6681	0.212824	0.191657
582	AT5G63510.1	| Symbols: GAMMA CAL1 | gamma carbonic anhydrase like 1 | chr5:25424054-25425612 FORWARD LENGTH=252	27.5345	1.14076	1.40444	1.31951	1.28824	0.134593	10.4478	0.993092	1.04972	0.993092	1.01197	0.032692	3.23054	0.0259397	-0.348238
583	AT3G18820.1	| Symbols: ATRABG3F, ATRAB7B, RAB71, RABG3F, RAB7B | RAB GTPase homolog G3F | chr3:6484266-6486005 FORWARD LENGTH=206	23.0694	1.04972	1.25701	1.28343	1.19672	0.127991	10.6951	0.913831	1.04972	0.933033	0.965527	0.0735398	7.61654	0.0533861	-0.309695
584	AT1G42970.1	| Symbols: GAPB | glyceraldehyde-3-phosphate dehydrogenase B subunit | chr1:16127552-16129584 FORWARD LENGTH=447	47.6115	0.707107	0.835088	0.742262	0.761485	0.0661208	8.68313	1.3566	1.29235	1.58008	1.40968	0.151029	10.7137	0.00243026	0.888479
585	AT1G18540.1	| Symbols: | Ribosomal protein L6 family protein | chr1:6377448-6378548 REVERSE LENGTH=233	26.1185	1.02101	0.870551	1.1487	1.01342	0.139229	13.7385	0.895025	0.959264	1.36604	1.07344	0.255424	23.7948	0.738869	0.0830131
586	AT1G16920.1	| Symbols: RAB11, ATRABA1B, RABA1b | RAB GTPase homolog A1B | chr1:5787489-5789147 REVERSE LENGTH=216	23.9872	0.946058	0.946058	1.09429	0.99547	0.0855841	8.59736	0.993092	0.907519	1.05702	0.985877	0.0750102	7.60848	0.890981	-0.0139703
587	AT1G76400.1	| Symbols: | Ribophorin I | chr1:28658713-28661672 REVERSE LENGTH=614	68.5816	1.18099	0.532185	1.39474	1.03597	0.449193	43.3595	0.90125	0.90125	0.779165	0.860555	0.0704863	8.1908	0.540574	-0.267648
588	AT5G13110.1	| Symbols: G6PD2 | glucose-6-phosphate dehydrogenase 2 | chr5:4158952-4161640 FORWARD LENGTH=596	67.1004	1.01396	0.965936	0.882703	0.9542	0.0664107	6.95983	1.04247	0.986233	1	1.00957	0.0293116	2.90339	0.256986	0.0813725
589	AT4G14030.1	| Symbols: SBP1 | selenium-binding protein 1 | chr4:8098121-8100165 REVERSE LENGTH=490	54.0049	0.586417	0.5	0.408951	0.498456	0.0887433	17.8036	1.15669	1.20581	1.14076	1.16775	0.0339044	2.90339	0.000258892	1.2282
590	AT2G44350.1	| Symbols: ATCS, CSY4 | Citrate synthase family protein | chr2:18316673-18320524 FORWARD LENGTH=473	52.603	0.920188	0.82932	0.752623	0.834044	0.083882	10.0573	1.28343	1.24833	1.21419	1.24865	0.0346166	2.77232	0.00137963	0.582175
591	AT5G04430.1	| Symbols: BTR1, BTR1S | binding to TOMV RNA 1L (long form) | chr5:1250602-1253523 REVERSE LENGTH=313	33.782	0.757858	0.641713	0.582367	0.660646	0.0892646	13.5117	1.14076	1.21419	1.17283	1.17593	0.0368134	3.13057	0.000761579	0.831854
592	AT5G01210.1	| Symbols: | HXXXD-type acyl-transferase family protein | chr5:84554-85981 FORWARD LENGTH=475	52.2803	0.840896	0.707107	0.615572	0.721192	0.113321	15.713	1.02101	0.882703	1	0.967905	0.0745313	7.70027	0.0344959	0.424483
593	AT3G03380.1	| Symbols: DegP7 | DegP protease 7 | chr3:799720-808319 FORWARD LENGTH=1097	119.784	1.06437	1.03526	1.06437	1.05467	0.0168039	1.59329	0.952638	0.882703	0.959264	0.931535	0.0424194	4.55371	0.00948765	-0.179108
594	AT4G35630.1	| Symbols: PSAT | phosphoserine aminotransferase | chr4:16904205-16905497 FORWARD LENGTH=430	47.3111	0.712025	0.619854	0.574349	0.635409	0.0701437	11.0391	1.15669	1.16473	1.23114	1.18419	0.0408633	3.45074	0.000304266	0.898141
595	AT1G06700.1	| Symbols: | Protein kinase superfamily protein | chr1:2052750-2054552 REVERSE LENGTH=361	39.7766	1.00696	1.10191	1.07177	1.06021	0.0485192	4.57637	0.888843	0.926588	0.939523	0.918318	0.0263328	2.8675	0.0112299	-0.207286
596	AT1G02520.1	| Symbols: PGP11 | P-glycoprotein 11 | chr1:524134-528745 FORWARD LENGTH=1278	137.562	1.11729	0.882703	1.18099	1.06033	0.157091	14.8153	0.864537	0.712025	0.876606	0.817723	0.0917355	11.2184	0.0820414	-0.374827
597	AT1G47550.1	| Symbols: SEC3A | exocyst complex component sec3A | chr1:17457171-17463896 FORWARD LENGTH=887	99.983	1.22264	0.986233	1.18099	1.12996	0.126197	11.1683	0.90125	0.876606	0.926588	0.901481	0.024992	2.77232	0.0370738	-0.325896
598	AT5G64740.1	| Symbols: CESA6, IXR2, E112, PRC1 | cellulose synthase 6 | chr5:25881555-25886333 FORWARD LENGTH=1084	122.405	0.926588	1.17283	1.21419	1.10454	0.155492	14.0775	0.882703	0.628507	0.812252	0.774487	0.131239	16.9452	0.0483392	-0.512131
599	AT5G04990.1	| Symbols: SUN1, ATSUN1 | SAD1/UNC-84 domain protein 1 | chr5:1471698-1473770 REVERSE LENGTH=471	51.4521	1.24833	1.46409	1.31039	1.34094	0.111073	8.28325	1.01396	1.11729	1.04247	1.0579	0.0533658	5.04448	0.0164257	-0.342032
600	AT1G29670.1	| Symbols: | GDSL-like Lipase/Acylhydrolase superfamily protein | chr1:10375843-10377717 FORWARD LENGTH=363	39.8287	1.04247	1.06437	0.946058	1.01763	0.0629447	6.18541	1.10191	0.726986	1.17283	1.00058	0.239575	23.9437	0.910819	-0.0243849
601	AT3G05590.1	| Symbols: RPL18 | ribosomal protein L18 | chr3:1621511-1622775 FORWARD LENGTH=187	20.8947	0.852635	0.817902	1.18099	0.95051	0.200358	21.079	0.757858	0.80107	0.784584	0.781171	0.0218071	2.79159	0.219283	-0.283064
602	AT5G20280.1	| Symbols: ATSPS1F, SPS1F | sucrose phosphate synthase 1F | chr5:6844994-6849997 REVERSE LENGTH=1043	117.229	1.03526	0.655197	0.959264	0.883242	0.201116	22.7702	1	0.986233	1.03526	1.00717	0.0252894	2.51094	0.349344	0.189421
603	AT1G06290.1	| Symbols: ACX3, ATACX3 | acyl-CoA oxidase 3 | chr1:1922423-1926002 FORWARD LENGTH=675	75.6106	1.27456	1.07923	0.986233	1.11334	0.14716	13.2179	0.882703	0.858565	0.920188	0.887152	0.0310511	3.50009	0.0597423	-0.327642
604	AT5G13450.1	| Symbols: ATP5 | delta subunit of Mt ATP synthase | chr5:4310558-4311941 REVERSE LENGTH=238	26.287	1.10957	1	1.23971	1.11643	0.120001	10.7487	1.01396	1.07923	0.913831	1.00234	0.0833084	8.31139	0.24757	-0.155516
605	AT3G62030.1	| Symbols: ROC4 | rotamase CYP 4 | chr3:22973708-22975139 FORWARD LENGTH=260	28.1721	0.594604	0.562529	0.460094	0.539076	0.0702551	13.0325	1.34723	1.33793	1.23971	1.30829	0.0595757	4.55371	0.000132835	1.27912
606	AT3G16480.1	| Symbols: MPPalpha | mitochondrial processing peptidase alpha subunit | chr3:5599906-5602716 FORWARD LENGTH=499	54.0013	1.16473	1.07177	1.26576	1.16742	0.0970195	8.31058	1.09429	1.07177	1.04972	1.07193	0.0222889	2.07933	0.171945	-0.123117
607	AT1G76550.1	| Symbols: | Phosphofructokinase family protein | chr1:28722900-28726929 REVERSE LENGTH=617	67.4976	1.15669	1.45397	1.46409	1.35825	0.17463	12.857	0.876606	0.876606	0.895025	0.882746	0.0106344	1.2047	0.00925669	-0.621678
608	AT1G74470.1	| Symbols: | Pyridine nucleotide-disulphide oxidoreductase family protein | chr1:27991248-27992845 FORWARD LENGTH=467	51.7867	1.26576	1.65864	1.19748	1.37396	0.248893	18.1151	1.12506	1.19748	1.3566	1.22638	0.118448	9.65831	0.40624	-0.163931
609	AT4G27160.1	| Symbols: AT2S3, SESA3 | seed storage albumin 3 | chr4:13611836-13612330 FORWARD LENGTH=164	18.7321	0.779165	1.00696	0.806642	0.864254	0.124345	14.3875	0.965936	0.61132	0.965936	0.847731	0.204738	24.1513	0.91066	-0.0278489
610	AT1G47260.1	| Symbols: APFI, GAMMA CA2 | gamma carbonic anhydrase 2 | chr1:17321384-17323347 REVERSE LENGTH=278	30.0285	0.858565	0.965936	1.17283	0.999112	0.15974	15.9882	0.933033	1.07177	0.852635	0.95248	0.110856	11.6387	0.699167	-0.0689573
611	AT2G30930.1	| Symbols: | unknown protein; FUNCTIONS IN: molecular_function unknown; INVOLVED IN: biological_process unknown; LOCATED IN: chloroplast, plasma membrane, membrane; EXPRESSED IN: 24 plant structures; EXPRESSED DURING: 14 growth stages; BEST Arabidopsis thaliana protein match is: unknown protein (TAIR:AT1G06540.1); Has 194 Blast hits to 176 proteins in 78 species: Archae - 0; Bacteria - 101; Metaz…	16.9075	0.913831	1.20581	1.21419	1.11128	0.171045	15.3918	0.939523	0.659754	0.812252	0.803843	0.140074	17.4255	0.073668	-0.467234
612	AT3G22200.1	| Symbols: POP2, GABA-T, HER1 | Pyridoxal phosphate (PLP)-dependent transferases superfamily protein | chr3:7835286-7838863 FORWARD LENGTH=504	55.1343	0.82932	0.768438	0.63728	0.745012	0.0981393	13.1728	1.46409	1.1487	1.42405	1.34561	0.171703	12.7602	0.00625458	0.852925
613	AT3G10370.1	| Symbols: SDP6 | FAD-dependent oxidoreductase family protein | chr3:3216502-3219027 FORWARD LENGTH=629	68.39	1.11729	1.31039	1.22264	1.21677	0.0966867	7.94615	0.965936	1	0.972655	0.97953	0.0180427	1.84197	0.0139423	-0.312899
614	AT3G02560.1	| Symbols: | Ribosomal protein S7e family protein | chr3:542341-543168 FORWARD LENGTH=191	22.1639	0.882703	0.90125	0.926588	0.903514	0.0220299	2.43825	1.09429	0.913831	1.10191	1.03668	0.106455	10.2689	0.101155	0.198348
615	AT3G54960.1	| Symbols: ATPDIL1-3, PDI1, ATPDI1, PDIL1-3 | PDI-like 1-3 | chr3:20363514-20366822 REVERSE LENGTH=579	64.1542	0.702222	0.578344	0.535887	0.605484	0.0864253	14.2738	1.10957	1.16473	1.08673	1.12035	0.0401005	3.5793	0.000725642	0.887783
616	AT5G22880.1	| Symbols: H2B, HTB2 | histone B2 | chr5:7652130-7652567 REVERSE LENGTH=145	15.7047	1.14076	1.07177	1.15669	1.12308	0.0451364	4.019	0.812252	0.61132	0.986233	0.803268	0.187618	23.3568	0.0454459	-0.4835
617	AT3G29320.1	| Symbols: | Glycosyl transferase, family 35 | chr3:11252871-11257587 FORWARD LENGTH=962	108.499	0.946058	0.864537	0.732043	0.847546	0.108014	12.7444	1.14076	1.10191	1.1487	1.13046	0.0250418	2.2152	0.0115167	0.415541
618	AT1G09430.1	| Symbols: ACLA-3 | ATP-citrate lyase A-3 | chr1:3042135-3044978 FORWARD LENGTH=424	46.8979	1.11729	0.972655	0.952638	1.01419	0.0898411	8.85838	0.959264	0.972655	0.747425	0.893115	0.126349	14.147	0.247559	-0.183416
619	AT4G27150.1	| Symbols: SESA2, AT2S2 | seed storage albumin 2 | chr4:13609396-13609908 FORWARD LENGTH=170	19.3304	0.823591	0.986233	0.773782	0.861202	0.111107	12.9014	0.965936	0.752623	0.965936	0.894832	0.123156	13.7631	0.743173	0.0552651
620	AT1G62290.1	| Symbols: | Saposin-like aspartyl protease family protein | chr1:23010107-23012681 REVERSE LENGTH=513	55.6948	0.615572	0.659754	0.61132	0.628882	0.0268202	4.26474	0.993092	1.28343	1.03526	1.10393	0.156874	14.2105	0.006652	0.811784
621	AT1G62750.1	| Symbols: ATSCO1, ATSCO1/CPEF-G, SCO1 | Translation elongation factor EFG/EF2 protein | chr1:23233622-23236321 REVERSE LENGTH=783	85.9852	1.04972	1.11729	0.952638	1.03988	0.0827641	7.959	1.07923	0.986233	1.18921	1.08489	0.101606	9.36552	0.583944	0.06113
622	AT5G26260.1	| Symbols: | TRAF-like family protein | chr5:9200492-9202153 FORWARD LENGTH=351	39.7836	0.972655	1.13288	1.12506	1.07687	0.090334	8.3886	1.06437	0.90125	1.04247	1.0027	0.088534	8.8296	0.367228	-0.102955
623	AT2G35630.1	| Symbols: MOR1, GEM1 | ARM repeat superfamily protein | chr2:14966828-14980361 FORWARD LENGTH=1978	217.395	0.835088	1.23114	1.15669	1.07431	0.210488	19.5929	0.858565	0.823591	0.840896	0.841018	0.0174875	2.07933	0.128289	-0.353198
624	AT3G26650.1	| Symbols: GAPA, GAPA-1 | glyceraldehyde 3-phosphate dehydrogenase A subunit | chr3:9795226-9796848 FORWARD LENGTH=396	42.445	0.882703	0.817902	0.742262	0.814289	0.0702903	8.63211	1.25701	1.23971	1.50525	1.33399	0.148566	11.1369	0.00540978	0.712134
625	AT1G66280.1	| Symbols: BGLU22 | Glycosyl hydrolase superfamily protein | chr1:24706759-24709737 REVERSE LENGTH=524	59.725	0.707107	0.737135	0.852635	0.765625	0.0768336	10.0354	1.17283	0.952638	1.1487	1.09139	0.120768	11.0655	0.0169318	0.511457
626	AT4G31990.1	| Symbols: ASP5, AAT3, ATAAT1 | aspartate aminotransferase 5 | chr4:15471074-15473521 REVERSE LENGTH=453	49.7815	0.817902	0.664343	0.598739	0.693661	0.112484	16.216	1.04972	0.946058	1.07177	1.02252	0.0671269	6.56488	0.0121732	0.55982
627	AT4G25960.1	| Symbols: PGP2 | P-glycoprotein 2 | chr4:13177438-13183425 FORWARD LENGTH=1273	139.803	1.20581	1.27456	1.28343	1.2546	0.0424855	3.38638	0.864537	0.726986	0.888843	0.826789	0.0872817	10.5567	0.00158187	-0.601635
628	AT2G44100.1	| Symbols: ATGDI1, AT-GDI1, GDI1 | guanosine nucleotide diphosphate dissociation inhibitor 1 | chr2:18241804-18244864 FORWARD LENGTH=445	49.7689	0.779165	0.590496	0.632878	0.667513	0.0989879	14.8294	1.13288	0.933033	1.02811	1.03134	0.0999646	9.69266	0.0109949	0.627657
629	AT3G09820.1	| Symbols: ADK1, ATADK1 | adenosine kinase 1 | chr3:3012122-3014624 FORWARD LENGTH=344	37.7938	0.524858	0.441351	0.423373	0.463194	0.0541541	11.6914	1.41421	1.60214	1.31039	1.44225	0.14788	10.2534	0.000421752	1.63863
630	AT4G22670.1	| Symbols: AtHip1, HIP1, TPR11 | HSP70-interacting protein 1 | chr4:11918236-11920671 FORWARD LENGTH=441	46.5733	0.870551	0.784584	0.707107	0.787414	0.0817586	10.3832	1.24833	1.25701	0.876606	1.12732	0.217165	19.2639	0.0641768	0.517699
631	AT3G53260.1	| Symbols: PAL2, ATPAL2 | phenylalanine ammonia-lyase 2 | chr3:19744256-19746619 REVERSE LENGTH=717	77.7928	0.784584	0.521233	0.628507	0.644775	0.132427	20.5385	1.07177	0.972655	1.01396	1.01946	0.0497879	4.88374	0.0101285	0.660942
632	AT3G53420.1	| Symbols: PIP2A, PIP2, PIP2;1 | plasma membrane intrinsic protein 2A | chr3:19803906-19805454 REVERSE LENGTH=287	30.4368	1.17283	1.02101	1.54756	1.24714	0.271026	21.7319	0.993092	1.29235	1.15669	1.14738	0.149847	13.06	0.606639	-0.12028
633	AT1G75680.1	| Symbols: AtGH9B7, GH9B7 | glycosyl hydrolase 9B7 | chr1:28417215-28419231 REVERSE LENGTH=525	57.814	1.00696	1.15669	1.20581	1.12315	0.103582	9.22241	0.895025	0.959264	0.926588	0.926959	0.0321211	3.46522	0.035069	-0.276974
634	AT5G23890.1	| Symbols: | LOCATED IN: mitochondrion, chloroplast thylakoid membrane, chloroplast, plastid, chloroplast envelope; EXPRESSED IN: 24 plant structures; EXPRESSED DURING: 14 growth stages; CONTAINS InterPro DOMAIN/s: S-layer homology domain (InterPro:IPR001119); BEST Arabidopsis thaliana protein match is: unknown protein (TAIR:AT5G52410.2); Has 1807 Blast hits to 1807 proteins in 277 species: Archa…	103.845	0.920188	1.39474	1.34723	1.22072	0.261352	21.4096	0.926588	1.07923	1.05702	1.02094	0.0824665	8.07746	0.275321	-0.257829
635	AT1G01610.1	| Symbols: ATGPAT4, GPAT4 | glycerol-3-phosphate acyltransferase 4 | chr1:221950-224255 REVERSE LENGTH=503	56.2078	1.22264	1.49485	1.45397	1.39049	0.14679	10.5567	0.946058	0.852635	0.965936	0.921543	0.0604982	6.56488	0.00690593	-0.593467
636	AT1G53240.1	| Symbols: mMDH1 | Lactate/malate dehydrogenase family protein | chr1:19854966-19856802 REVERSE LENGTH=341	35.7639	0.790041	0.550953	0.517632	0.619542	0.148594	23.9844	0.933033	0.946058	0.959264	0.946118	0.0131157	1.38626	0.0192369	0.610818
637	AT5G50850.1	| Symbols: MAB1 | Transketolase family protein | chr5:20689671-20692976 FORWARD LENGTH=363	39.1331	0.668964	0.590496	0.712025	0.657162	0.061618	9.37638	1.17283	0.846745	0.926588	0.982056	0.169974	17.308	0.0357852	0.579557
638	AT2G38700.1	| Symbols: MVD1, ATMVD1 | mevalonate diphosphate decarboxylase 1 | chr2:16180918-16183785 REVERSE LENGTH=412	45.5391	1.13288	1.01396	1.02811	1.05832	0.0649617	6.13819	1.02101	1.04247	0.986233	1.01657	0.0283785	2.79159	0.365379	-0.0580648
639	AT5G64330.1	| Symbols: NPH3, RPT3, JK218 | Phototropic-responsive NPH3 family protein | chr5:25727568-25730225 FORWARD LENGTH=746	81.8031	1.18921	0.993092	1.23114	1.13781	0.127075	11.1683	0.817902	0.784584	0.80107	0.801185	0.0166593	2.07933	0.0104225	-0.506058
640	AT3G24830.1	| Symbols: | Ribosomal protein L13 family protein | chr3:9064613-9065871 FORWARD LENGTH=206	23.4258	0.907519	0.864537	1.18099	0.98435	0.171648	17.4378	0.858565	0.972655	0.895025	0.908748	0.0582697	6.41208	0.510037	-0.11529
641	AT2G30740.1	| Symbols: | Protein kinase superfamily protein | chr2:13096399-13098285 FORWARD LENGTH=366	40.4569	0.972655	0.817902	1.07177	0.95411	0.127948	13.4102	0.82932	0.926588	0.846745	0.867551	0.0518647	5.97829	0.33857	-0.137207
642	AT3G52850.1	| Symbols: VSR1, BP-80, ATELP, BP80, BP80B, ATELP1, ATVSR1, GFS1, VSR1;1, BP80-1;1 | vacuolar sorting receptor homolog 1 | chr3:19587999-19591690 FORWARD LENGTH=623	68.9285	1.32869	1.10957	1.48452	1.30759	0.188365	14.4055	1.25701	1.3566	1.31039	1.308	0.0498385	3.81027	0.997262	0.000453118
643	AT2G28720.1	| Symbols: | Histone superfamily protein | chr2:12327043-12327498 FORWARD LENGTH=151	16.5012	1.1487	1.08673	1.16473	1.13339	0.0411914	3.63436	0.817902	0.619854	0.846745	0.7615	0.123514	16.2199	0.00777693	-0.573726
644	AT5G11170.1	| Symbols: | DEAD/DEAH box RNA helicase family protein | chr5:3553334-3556646 FORWARD LENGTH=427	48.2885	0.594604	0.496546	0.554785	0.548645	0.0493162	8.98872	1.23971	0.952638	1.16473	1.11903	0.148893	13.3056	0.00324705	1.0283
645	AT1G74100.1	| Symbols: SOT16, ATSOT16, CORI-7, ATST5A | sulfotransferase 16 | chr1:27864489-27865505 REVERSE LENGTH=338	39.1764	0.97942	0.80107	0.726986	0.835825	0.129756	15.5243	1.08673	1.02811	1.04247	1.05244	0.0305564	2.90339	0.0480979	0.332462
646	AT1G08520.1	| Symbols: ALB1, ALB-1V, V157, PDE166, CHLD | ALBINA 1 | chr1:2696538-2700819 FORWARD LENGTH=760	83.2142	1.05702	1.13288	0.920188	1.0367	0.107794	10.3979	1.10191	1.03526	0.806642	0.981271	0.15486	15.7816	0.637678	-0.0792707
647	AT5G30510.1	| Symbols: RPS1, ARRPS1 | ribosomal protein S1 | chr5:11619262-11621223 REVERSE LENGTH=416	45.0643	0.835088	0.823591	0.63728	0.76532	0.111034	14.5082	1.31039	1.07177	1.54756	1.30991	0.237896	18.1612	0.022902	0.775334
648	AT4G35000.1	| Symbols: APX3 | ascorbate peroxidase 3 | chr4:16665007-16667541 REVERSE LENGTH=287	31.5342	1.11729	1.16473	1.25701	1.17968	0.0710518	6.02298	0.876606	0.913831	0.870551	0.886996	0.0234366	2.64225	0.00247606	-0.411394
649	AT1G29965.1	| Symbols: | Ribosomal protein L18ae/LX family protein | chr1:10498458-10499373 REVERSE LENGTH=178	21.2523	1.00696	0.80107	1.07177	0.959933	0.141345	14.7245	0.933033	0.939523	1.05702	0.976525	0.0697849	7.14625	0.864209	0.0247227
650	AT3G62870.1	| Symbols: | Ribosomal protein L7Ae/L30e/S12e/Gadd45 family protein | chr3:23242862-23244273 REVERSE LENGTH=256	28.9982	0.823591	0.846745	1.17283	0.947724	0.195295	20.6068	0.817902	0.913831	0.812252	0.847995	0.0570857	6.73184	0.443728	-0.16041
651	AT5G27410.1	| Symbols: | D-aminoacid aminotransferase-like PLP-dependent enzymes superfamily protein | chr5:9678821-9682468 FORWARD LENGTH=559	62.8382	0.790041	0.697372	0.619854	0.702422	0.0852061	12.1303	1.05702	1.09429	1.05702	1.06944	0.0215211	2.01237	0.00193794	0.606449
652	AT3G61440.1	| Symbols: ATCYSC1, ARATH;BSAS3;1, CYSC1 | cysteine synthase C1 | chr3:22735885-22737792 FORWARD LENGTH=368	39.8836	0.97942	0.835088	0.757858	0.857456	0.112462	13.1158	1.18921	1.23114	1.20581	1.20872	0.0211198	1.74728	0.00601789	0.495346
653	AT3G49910.1	| Symbols: | Translation protein SH3-like family protein | chr3:18504311-18504751 FORWARD LENGTH=146	16.9162	0.913831	0.864537	0.952638	0.910336	0.0441543	4.85033	0.965936	1.17283	1.17283	1.10387	0.119453	10.8213	0.0580559	0.278098
654	AT1G10840.1	| Symbols: TIF3H1 | translation initiation factor 3 subunit H1 | chr1:3607885-3610299 REVERSE LENGTH=337	38.33	0.952638	0.952638	0.864537	0.923271	0.050865	5.50922	1.07923	1.19748	1.14076	1.13916	0.0591416	5.1917	0.00868913	0.30314
655	AT3G08943.1	| Symbols: | ARM repeat superfamily protein | chr3:2719198-2721911 REVERSE LENGTH=871	96.3213	0.939523	0.795536	0.835088	0.856716	0.0743897	8.68313	0.933033	0.907519	0.90125	0.913934	0.0168344	1.84197	0.263642	0.0932737
656	AT5G13370.1	| Symbols: | Auxin-responsive GH3 family protein | chr5:4286996-4289424 FORWARD LENGTH=595	66.9178	0.812252	0.712025	0.61132	0.711866	0.100466	14.1131	1.19748	1.13288	1.26576	1.19871	0.0664449	5.54305	0.00219138	0.751801
657	AT4G04720.1	| Symbols: CPK21 | calcium-dependent protein kinase 21 | chr4:2394817-2397631 REVERSE LENGTH=531	59.8385	0.986233	0.939523	1.17283	1.03286	0.123448	11.952	0.895025	0.939523	0.946058	0.926868	0.0277701	2.99612	0.220425	-0.156213
658	AT4G37640.1	| Symbols: ACA2 | calcium ATPase 2 | chr4:17683225-17686808 REVERSE LENGTH=1014	110.35	1.13288	1.31039	1.29235	1.24521	0.0976946	7.84563	0.835088	0.907519	0.846745	0.863117	0.0388922	4.50602	0.0032563	-0.52876
659	AT5G59290.1	| Symbols: UXS3, ATUXS3 | UDP-glucuronic acid decarboxylase 3 | chr5:23915814-23917953 REVERSE LENGTH=342	38.5269	0.726986	0.582367	0.543367	0.617573	0.0967399	15.6645	1.20581	1.23114	0.90125	1.11273	0.183588	16.4988	0.0144598	0.849426
660	AT1G80460.1	| Symbols: NHO1, GLI1 | Actin-like ATPase superfamily protein | chr1:30246960-30249055 REVERSE LENGTH=522	56.3827	0.972655	0.707107	0.795536	0.825099	0.13522	16.3883	1.12506	1.07923	0.926588	1.04362	0.103915	9.95712	0.0906679	0.338963
661	AT2G38280.1	| Symbols: FAC1, ATAMPD | AMP deaminase, putative / myoadenylate deaminase, putative | chr2:16033767-16038793 REVERSE LENGTH=839	95.0518	1.05702	1.19748	1.13288	1.12913	0.0703057	6.22655	0.895025	0.946058	0.952638	0.93124	0.0315354	3.38638	0.0112627	-0.277982
662	AT3G48680.1	| Symbols: GAMMA CAL2 | gamma carbonic anhydrase-like 2 | chr3:18035107-18036773 FORWARD LENGTH=256	27.9207	1.18921	1.42405	1.29235	1.30187	0.11771	9.04164	1.00696	1.05702	0.986233	1.01674	0.036392	3.5793	0.0160176	-0.356641
663	AT3G57490.1	| Symbols: | Ribosomal protein S5 family protein | chr3:21279824-21280887 REVERSE LENGTH=276	30.0792	0.602904	0.554785	0.795536	0.651075	0.1274	19.5676	0.993092	1.04247	1.02101	1.01886	0.0247571	2.42989	0.00799605	0.646056
664	AT5G55240.1	| Symbols: ATPXG2 | ARABIDOPSIS THALIANA PEROXYGENASE 2 | chr5:22405963-22407158 FORWARD LENGTH=243	27.8398	0.952638	0.870551	0.840896	0.888028	0.0578848	6.51835	0.882703	0.926588	0.986233	0.931841	0.0519644	5.57653	0.384525	0.0694785
665	AT5G49360.1	| Symbols: BXL1, ATBXL1 | beta-xylosidase 1 | chr5:20012179-20016659 REVERSE LENGTH=774	83.4525	1.82766	1.33793	1.64718	1.60426	0.247673	15.4385	0.817902	0.721965	1.01396	0.851275	0.148831	17.4833	0.0107107	-0.914208
666	AT4G20260.1	| Symbols: ATPCAP1, PCAP1 | plasma-membrane associated cation-binding protein 1 | chr4:10941593-10943227 FORWARD LENGTH=225	24.5508	0.752623	1.13288	0.926588	0.937365	0.190359	20.3079	1.02811	1.10191	0.946058	1.02536	0.0779603	7.60322	0.499882	0.129446
667	AT3G53990.1	| Symbols: | Adenine nucleotide alpha hydrolases-like superfamily protein | chr3:19989658-19991019 REVERSE LENGTH=160	17.7641	0.972655	0.82932	0.752623	0.851533	0.111685	13.1158	1.02811	0.972655	0.846745	0.949171	0.0929368	9.79136	0.309141	0.156607
668	AT1G04810.1	| Symbols: | 26S proteasome regulatory complex, non-ATPase subcomplex, Rpn2/Psmd1 subunit | chr1:1350304-1355261 FORWARD LENGTH=1001	108.78	0.907519	0.817902	0.779165	0.834862	0.0658366	7.88592	1.05702	1.04972	1.12506	1.07726	0.0415516	3.85714	0.00571902	0.367763
669	AT4G16160.2	| Symbols: ATOEP16-2, ATOEP16-S | Mitochondrial import inner membrane translocase subunit Tim17/Tim22/Tim23 family protein | chr4:9157545-9158738 FORWARD LENGTH=178	18.6844	0.888843	0.986233	1.18921	1.02143	0.153244	15.0029	0.90125	0.846745	1.04247	0.930154	0.101011	10.8596	0.437622	-0.135046
670	AT3G01570.1	| Symbols: | Oleosin family protein | chr3:222152-222778 REVERSE LENGTH=183	19.7243	1.10191	0.993092	0.888843	0.994613	0.106539	10.7116	1.01396	0.806642	1.04247	0.954356	0.128716	13.4872	0.697872	-0.0596089
671	AT2G01970.1	| Symbols: | Endomembrane protein 70 protein family | chr2:452197-454819 REVERSE LENGTH=592	67.9866	1.20581	0.933033	1.42405	1.18763	0.246013	20.7146	0.926588	1.02101	0.926588	0.958063	0.0545158	5.69021	0.189707	-0.309894
672	AT2G19730.1	| Symbols: | Ribosomal L28e protein family | chr2:8511752-8512995 FORWARD LENGTH=143	15.8677	0.858565	0.986233	1	0.948266	0.0779874	8.22421	0.888843	0.993092	0.90125	0.927729	0.0569458	6.13819	0.731263	-0.0315891
673	AT3G62700.1	| Symbols: ATMRP10, MRP10, ABCC14 | multidrug resistance-associated protein 10 | chr3:23190428-23195727 REVERSE LENGTH=1539	172.009	1.1487	1.44393	1.3566	1.31641	0.151664	11.521	0.888843	1.01396	0.946058	0.94962	0.0626344	6.59574	0.0179676	-0.471187
674	AT5G59150.1	| Symbols: ATRABA2D, ATRAB-A2D, RABA2D | RAB GTPase homolog A2D | chr5:23876858-23878244 FORWARD LENGTH=217	23.7831	0.946058	0.959264	1.1487	1.01801	0.113375	11.1369	1.02101	0.895025	1.05702	0.991018	0.0850597	8.58306	0.758096	-0.0387633
675	AT3G60190.1	| Symbols: ADL4, ADLP2, EDR3, DRP1E, ADL1E, DL1E | DYNAMIN-like 1E | chr3:22244367-22247651 REVERSE LENGTH=624	69.7424	1.08673	0.895025	1.19748	1.05975	0.153022	14.4395	0.920188	0.959264	0.959264	0.946239	0.0225608	2.38426	0.2726	-0.163443
676	AT3G11340.1	| Symbols: | UDP-Glycosyltransferase superfamily protein | chr3:3556728-3558149 FORWARD LENGTH=447	50.6549	1.06437	0.993092	0.926588	0.994684	0.0689048	6.92731	1.02101	1.01396	0.993092	1.00935	0.0145182	1.43837	0.736453	0.0211237
677	AT1G27090.1	| Symbols: | glycine-rich protein | chr1:9404041-9406098 REVERSE LENGTH=420	45.9723	0.752623	0.726986	0.687771	0.72246	0.0326623	4.52098	0.852635	0.895025	1.00696	0.918205	0.0797289	8.68313	0.017031	0.345898
678	AT4G31500.1	| Symbols: CYP83B1, SUR2, RNT1, RED1, ATR4 | cytochrome P450, family 83, subfamily B, polypeptide 1 | chr4:15273677-15275271 REVERSE LENGTH=499	56.7915	1.07177	0.80107	1.23114	1.03466	0.217426	21.0142	0.939523	0.952638	0.888843	0.927001	0.0336906	3.63436	0.444431	-0.158517
679	AT5G36880.1	| Symbols: ACS | acetyl-CoA synthetase | chr5:14534961-14539084 REVERSE LENGTH=693	76.6661	0.965936	0.712025	0.806642	0.828201	0.128321	15.494	1.08673	0.882703	1.04247	1.00397	0.107326	10.6902	0.142903	0.27766
680	AT5G48230.2	| Symbols: EMB1276, ACAT2 | acetoacetyl-CoA thiolase 2 | chr5:19552570-19555122 REVERSE LENGTH=403	41.3674	1.02811	0.61132	0.876606	0.83868	0.210969	25.1549	1.18099	0.823591	1.40444	1.13634	0.29299	25.7836	0.226478	0.438206
681	AT3G10690.1	| Symbols: GYRA | DNA GYRASE A | chr3:3339612-3346243 REVERSE LENGTH=950	104.454	0.920188	0.986233	0.888843	0.931754	0.0497146	5.3356	0.959264	1.04247	1.20581	1.06918	0.125424	11.7309	0.15246	0.198482
682	AT1G11860.1	| Symbols: | Glycine cleavage T-protein family | chr1:4001801-4003245 FORWARD LENGTH=408	44.3988	0.598739	0.607097	0.524858	0.576898	0.0452613	7.84563	1.27456	1.41421	1.45397	1.38092	0.094227	6.82351	0.000183541	1.25924
683	AT4G38970.1	| Symbols: FBA2 | fructose-bisphosphate aldolase 2 | chr4:18163714-18165659 REVERSE LENGTH=398	42.9431	0.876606	0.852635	0.664343	0.797861	0.11625	14.5702	0.972655	1.01396	1.05702	1.01454	0.0421846	4.15798	0.038598	0.346622
684	AT2G45290.1	| Symbols: | Transketolase | chr2:18672737-18675589 FORWARD LENGTH=741	79.8541	1.26576	1.04247	0.870551	1.05959	0.198159	18.7014	1.61328	1.59107	1.58008	1.59481	0.0169135	1.06053	0.00958042	0.58988
685	AT1G06410.1	| Symbols: ATTPS7, TPS7, ATTPSA | trehalose-phosphatase/synthase 7 | chr1:1955413-1958153 FORWARD LENGTH=851	96.6082	1.16473	1.07177	1.07923	1.10525	0.0516532	4.67346	0.907519	0.895025	0.946058	0.916201	0.0266009	2.90339	0.00487862	-0.270631
686	AT2G47610.1	| Symbols: | Ribosomal protein L7Ae/L30e/S12e/Gadd45 family protein | chr2:19529854-19531401 FORWARD LENGTH=257	29.0932	0.823591	0.812252	1.13288	0.922909	0.181932	19.7129	0.840896	0.939523	0.835088	0.871836	0.0586906	6.73184	0.667596	-0.0821323
687	AT1G72550.1	| Symbols: | tRNA synthetase beta subunit family protein | chr1:27319947-27323908 REVERSE LENGTH=598	67.4817	0.840896	0.795536	0.707107	0.78118	0.0680404	8.70996	1.02101	1.05702	0.846745	0.974925	0.112457	11.535	0.0630976	0.319637
688	AT3G54470.1	| Symbols: | uridine 5'-monophosphate synthase / UMP synthase (PYRE-F) (UMPS) | chr3:20168285-20170245 REVERSE LENGTH=476	51.7993	0.933033	0.812252	0.817902	0.854396	0.0681604	7.97761	0.97942	0.687771	1.10191	0.923032	0.212748	23.0488	0.622808	0.111476
689	AT5G08540.1	| Symbols: | unknown protein; FUNCTIONS IN: molecular_function unknown; INVOLVED IN: biological_process unknown; LOCATED IN: chloroplast thylakoid membrane, chloroplast, chloroplast envelope; EXPRESSED IN: 24 plant structures; EXPRESSED DURING: 13 growth stages; Has 30201 Blast hits to 17322 proteins in 780 species: Archae - 12; Bacteria - 1396; Metazoa - 17338; Fungi - 3422; Plants - 5037; Virus…	38.6131	1.1487	1.39474	1.18921	1.24422	0.131925	10.603	1.00696	1.02101	1.10957	1.04585	0.0556321	5.31934	0.074374	-0.250567
690	AT2G24520.1	| Symbols: AHA5, HA5 | H(+)-ATPase 5 | chr2:10415522-10419730 FORWARD LENGTH=931	102.579	0.702222	0.895025	1.17283	0.923361	0.236582	25.6219	0.726986	0.716978	0.82932	0.757761	0.0621731	8.20484	0.306037	-0.285151
691	AT2G28490.1	| Symbols: | RmlC-like cupins superfamily protein | chr2:12178812-12180983 REVERSE LENGTH=511	55.6517	0.532185	0.503478	0.435275	0.490313	0.0497782	10.1523	0.779165	0.926588	0.82932	0.845024	0.074956	8.87027	0.00240599	0.78529
692	AT2G22660.1	| Symbols: | Protein of unknown function (duplicated DUF1399) | chr2:9627737-9629957 FORWARD LENGTH=586	66.4239	1.02811	0.432269	0.959264	0.806549	0.325959	40.4141	0.779165	0.80107	0.933033	0.837756	0.0832362	9.93562	0.880142	0.0547679
693	AT3G20820.1	| Symbols: | Leucine-rich repeat (LRR) family protein | chr3:7280930-7282027 FORWARD LENGTH=365	39.8186	0.876606	0.737135	0.779165	0.797635	0.0715466	8.96984	1.01396	1.13288	1.12506	1.09063	0.0665172	6.09895	0.00653917	0.451366
694	AT3G61260.1	| Symbols: | Remorin family protein | chr3:22675403-22676701 REVERSE LENGTH=212	23.112	0.870551	0.82932	1.02811	0.909328	0.104917	11.5379	0.858565	0.926588	0.882703	0.889285	0.0344857	3.87792	0.768981	-0.0321541
695	AT4G19210.1	| Symbols: ATRLI2, RLI2 | RNAse l inhibitor protein 2 | chr4:10501906-10504776 FORWARD LENGTH=605	68.3284	0.907519	0.441351	0.76313	0.704	0.238643	33.8981	1.06437	0.779165	0.790041	0.877859	0.161615	18.4102	0.355093	0.318413
696	AT1G20630.1	| Symbols: CAT1 | catalase 1 | chr1:7146812-7149609 FORWARD LENGTH=492	56.7083	1.31951	1.14076	1.05702	1.17243	0.134079	11.436	0.882703	0.812252	0.846745	0.847234	0.0352278	4.15798	0.0153106	-0.46867
697	AT1G68560.1	| Symbols: ATXYL1, XYL1, TRG1 | alpha-xylosidase 1 | chr1:25734435-25737897 REVERSE LENGTH=915	102.315	1.02811	1.04247	0.939523	1.00337	0.0557549	5.55677	0.933033	1.07923	1.1487	1.05365	0.110084	10.4478	0.519234	0.0705501
698	AT3G60860.1	| Symbols: | SEC7-like guanine nucleotide exchange family protein | chr3:22484804-22491510 FORWARD LENGTH=1793	199.486	1.19748	1.18921	1.16473	1.18381	0.0170275	1.43837	0.939523	0.959264	0.90125	0.933346	0.029496	3.16024	0.000218872	-0.34295
699	AT1G74920.1	| Symbols: ALDH10A8 | aldehyde dehydrogenase 10A8 | chr1:28139175-28142573 REVERSE LENGTH=501	54.3788	0.607097	0.532185	0.578344	0.572542	0.0377917	6.60068	1.03526	0.986233	1.10957	1.04369	0.0620984	5.9499	0.00035863	0.866238
700	AT4G11150.1	| Symbols: TUF, emb2448, TUFF, VHA-E1 | vacuolar ATP synthase subunit E1 | chr4:6800091-6801696 FORWARD LENGTH=230	26.0257	1.13288	0.952638	0.913831	0.999784	0.116889	11.6914	0.946058	0.659754	0.726986	0.777599	0.149712	19.2531	0.112711	-0.36259
701	AT4G03550.1	| Symbols: ATGSL05, GSL05, ATGSL5, PMR4, GSL5 | glucan synthase-like 5 | chr4:1573513-1579195 FORWARD LENGTH=1780	206.762	1.10957	1.23971	1.10957	1.15295	0.0751353	6.5168	0.926588	0.933033	0.926588	0.928736	0.00372098	0.40065	0.00668734	-0.311988
702	AT2G21170.1	| Symbols: TIM, PDTPI | triosephosphate isomerase | chr2:9071047-9073106 REVERSE LENGTH=315	33.3071	0.80107	0.692555	0.632878	0.708834	0.0852694	12.0295	1.34723	0.907519	1.46409	1.23961	0.293476	23.6748	0.0396216	0.806369
703	AT3G20000.1	| Symbols: TOM40 | translocase of the outer mitochondrial membrane 40 | chr3:6967685-6970247 FORWARD LENGTH=309	34.2103	1.18099	1.32869	1.18921	1.23296	0.0830011	6.73184	0.959264	1.07923	1.01396	1.01748	0.0600597	5.90276	0.0219089	-0.277122
704	AT4G26740.1	| Symbols: ATS1, CLO1, ATPXG1 | seed gene 1 | chr4:13473791-13475278 REVERSE LENGTH=245	28.002	0.913831	0.835088	0.823591	0.857503	0.049119	5.72814	0.965936	1.11729	1.22264	1.10195	0.129037	11.7098	0.0374175	0.36185
705	AT4G00740.1	| Symbols: | S-adenosyl-L-methionine-dependent methyltransferases superfamily protein | chr4:307815-310298 REVERSE LENGTH=600	67.4936	1.16473	0.946058	1.28343	1.13141	0.171136	15.1259	0.986233	1.07177	1.04247	1.03349	0.0434709	4.20622	0.391201	-0.130591
706	AT3G48730.1	| Symbols: GSA2 | glutamate-1-semialdehyde 2,1-aminomutase 2 | chr3:18049697-18051550 FORWARD LENGTH=472	50.0914	0.895025	0.790041	0.615572	0.76688	0.141159	18.4069	1.36604	1.27456	1.44393	1.36151	0.0847751	6.22655	0.00333166	0.828136
707	AT2G26140.1	| Symbols: ftsh4 | FTSH protease 4 | chr2:11131939-11135126 REVERSE LENGTH=717	77.2082	1.00696	0.920188	1.10957	1.01224	0.0948013	9.36552	0.913831	0.939523	0.939523	0.930959	0.0148329	1.59329	0.216238	-0.120758
708	AT3G58750.1	| Symbols: CSY2 | citrate synthase 2 | chr3:21724564-21727458 REVERSE LENGTH=514	56.5492	1.31951	0.806642	1.18921	1.10512	0.266573	24.1216	0.812252	0.790041	0.870551	0.824281	0.0415807	5.04448	0.14574	-0.422993
709	AT3G44310.1	| Symbols: NIT1, ATNIT1, NITI | nitrilase 1 | chr3:15986901-15988841 FORWARD LENGTH=346	38.11	0.624165	0.590496	0.50698	0.57388	0.0603339	10.5133	1.03526	1.03526	0.76313	0.944553	0.157117	16.634	0.0188642	0.718882
710	ATCG00500.1	| Symbols: ACCD | acetyl-CoA carboxylase carboxyl transferase subunit beta | chrC:57075-58541 FORWARD LENGTH=488	55.5561	1.15669	1.15669	1.03526	1.11621	0.0701038	6.2805	1.08673	1.17283	0.90125	1.05361	0.13879	13.1728	0.523963	-0.0832768
711	AT5G60640.1	| Symbols: ATPDIL1-4, PDI2, ATPDI2, PDIL1-4 | PDI-like 1-4 | chr5:24371141-24373993 REVERSE LENGTH=597	66.298	0.817902	0.726986	0.63728	0.72739	0.0903115	12.4158	0.926588	1.02811	1.22264	1.05911	0.150441	14.2044	0.0306595	0.542058
712	AT3G51460.1	| Symbols: RHD4 | Phosphoinositide phosphatase family protein | chr3:19093007-19097142 FORWARD LENGTH=597	68.1759	1.08673	1.18099	1.1487	1.13881	0.0479008	4.20622	0.858565	0.784584	0.864537	0.835896	0.0445373	5.32809	0.00131045	-0.446131
713	AT1G25350.1	| Symbols: OVA9 | glutamine-tRNA ligase, putative / glutaminyl-tRNA synthetase, putative / GlnRS, putative | chr1:8889280-8894205 REVERSE LENGTH=795	91.1713	0.795536	0.702222	0.641713	0.713157	0.0774926	10.8661	0.97942	0.707107	1.04247	0.909664	0.17823	19.5929	0.154782	0.351114
714	AT2G42520.1	| Symbols: | P-loop containing nucleoside triphosphate hydrolases superfamily protein | chr2:17705382-17708744 FORWARD LENGTH=633	67.5667	0.965936	0.993092	0.882703	0.947244	0.0575197	6.07232	1.00696	0.773782	1.07177	0.950837	0.156721	16.4825	0.972048	0.0054623
715	AT5G23630.1	| Symbols: PDR2, MIA | phosphate deficiency response 2 | chr5:7960756-7967644 REVERSE LENGTH=1179	131.013	1.26576	1.41421	1.37554	1.35184	0.0770149	5.69705	0.895025	0.97942	0.907519	0.927322	0.0455493	4.91192	0.00119527	-0.54378
716	AT5G44020.1	| Symbols: | HAD superfamily, subfamily IIIB acid phosphatase | chr5:17712433-17714046 FORWARD LENGTH=272	31.0186	0.959264	1.02101	0.876606	0.952294	0.0724551	7.60848	1.68179	1.61328	1.54756	1.61421	0.0671188	4.15798	0.000314721	0.761353
717	AT1G24180.1	| Symbols: IAR4 | Thiamin diphosphate-binding fold (THDP-binding) superfamily protein | chr1:8560777-8563382 REVERSE LENGTH=393	43.3128	0.858565	0.716978	0.659754	0.745099	0.102346	13.7358	1.23114	0.812252	1.28343	1.10894	0.258266	23.2894	0.0858731	0.573678
718	AT5G64100.1	| Symbols: | Peroxidase superfamily protein | chr5:25650824-25652062 REVERSE LENGTH=331	35.6386	1.34723	1.55833	1.37554	1.42703	0.114582	8.02936	0.790041	0.702222	0.80107	0.764445	0.0541673	7.08584	0.000824281	-0.900537
719	AT4G39260.1	| Symbols: CCR1, ATGRP8, GR-RBP8, GRP8 | cold, circadian rhythm, and RNA binding 1 | chr4:18274166-18274958 REVERSE LENGTH=169	16.5505	0.619854	0.619854	0.482968	0.574225	0.079031	13.7631	1.43396	1.32869	1.23114	1.33126	0.10143	7.61908	0.000521016	1.21311
720	AT3G46290.1	| Symbols: HERK1 | hercules receptor kinase 1 | chr3:17013009-17015501 FORWARD LENGTH=830	91.3916	1.10191	0.570382	1.10191	0.924731	0.306875	33.1853	0.823591	0.678302	0.817902	0.773265	0.0822895	10.6418	0.455363	-0.25807
721	AT5G11670.1	| Symbols: ATNADP-ME2, NADP-ME2 | NADP-malic enzyme 2 | chr5:3754456-3758040 FORWARD LENGTH=588	64.3542	0.712025	0.678302	0.570382	0.65357	0.0739897	11.3209	1.32869	1.34723	1.23971	1.30521	0.0574789	4.40381	0.000272275	0.997868
722	AT2G24200.1	| Symbols: | Cytosol aminopeptidase family protein | chr2:10287017-10289450 REVERSE LENGTH=520	54.457	0.852635	0.823591	0.702222	0.792816	0.0797891	10.064	1.09429	1.07923	1.17283	1.11545	0.0502625	4.50602	0.00406312	0.492571
723	AT5G10360.1	| Symbols: EMB3010, RPS6B | Ribosomal protein S6e | chr5:3258734-3260142 REVERSE LENGTH=249	28.1265	0.624165	0.80107	0.933033	0.786089	0.154978	19.715	0.864537	1.02101	0.920188	0.935246	0.0793168	8.48085	0.211987	0.250652
724	AT5G59010.1	| Symbols: | Protein kinase protein with tetratricopeptide repeat domain | chr5:23820578-23823099 REVERSE LENGTH=489	54.801	1.12506	1.11729	1.10191	1.11475	0.0117833	1.05704	0.920188	0.926588	0.972655	0.93981	0.0286238	3.0457	0.000610393	-0.246279
725	AT5G55480.1	| Symbols: SVL1 | SHV3-like 1 | chr5:22474277-22477819 FORWARD LENGTH=766	84.0939	0.784584	0.895025	0.946058	0.875222	0.0825381	9.43053	0.779165	0.882703	0.90125	0.854373	0.065789	7.70027	0.749468	-0.0347839
726	AT2G03510.1	| Symbols: | SPFH/Band 7/PHB domain-containing membrane-associated protein family | chr2:1066717-1068934 FORWARD LENGTH=356	40.5529	1.02101	0.632878	1.23971	0.964533	0.307332	31.8633	0.82932	1	0.933033	0.920784	0.085997	9.33954	0.823984	-0.0669671
727	AT5G60790.1	| Symbols: ATGCN1, GCN1 | ABC transporter family protein | chr5:24453760-24455767 REVERSE LENGTH=595	66.825	0.823591	0.882703	0.795536	0.833943	0.0444958	5.3356	0.952638	0.97942	0.655197	0.862418	0.179958	20.8667	0.803351	0.0484382
728	AT5G53480.1	| Symbols: | ARM repeat superfamily protein | chr5:21714016-21716709 FORWARD LENGTH=870	96.1793	1.16473	0.946058	0.952638	1.02114	0.124397	12.1821	0.939523	0.870551	0.870551	0.893541	0.0398211	4.45655	0.165885	-0.192579
729	AT1G14850.1	| Symbols: NUP155 | nucleoporin 155 | chr1:5116921-5123259 REVERSE LENGTH=1464	159.895	1.31951	1.46409	1.33793	1.37384	0.0786955	5.72814	0.986233	0.959264	0.97942	0.974972	0.0140237	1.43837	0.000985703	-0.494781
730	AT4G09720.1	| Symbols: ATRABG3A, RABG3A | RAB GTPase homolog G3A | chr4:6133101-6134959 FORWARD LENGTH=206	22.7183	1.15669	1.3566	1.44393	1.31907	0.147252	11.1633	0.920188	1.1487	0.952638	1.00717	0.123632	12.2752	0.0483315	-0.389211
731	AT5G40770.1	| Symbols: ATPHB3, PHB3 | prohibitin 3 | chr5:16315589-16316621 REVERSE LENGTH=277	30.363	0.732043	1.17283	1.17283	1.0259	0.254491	24.8065	0.959264	1.13288	1.07177	1.05464	0.0880688	8.3506	0.862361	0.0398552
732	AT4G33090.1	| Symbols: APM1, ATAPM1 | aminopeptidase M1 | chr4:15965915-15970418 REVERSE LENGTH=879	98.0989	1.02101	0.673617	0.784584	0.826404	0.177433	21.4705	1.04972	1.20581	1.12506	1.12686	0.0780612	6.92731	0.0549629	0.44739
733	AT3G51800.1	| Symbols: ATG2, EBP1, ATEBP1 | metallopeptidase M24 family protein | chr3:19211261-19213568 REVERSE LENGTH=392	42.9343	0.895025	0.747425	0.716978	0.786476	0.0952311	12.1086	0.972655	1.02811	1.11729	1.03935	0.0729681	7.02054	0.0217561	0.40221
734	AT3G25230.1	| Symbols: ROF1, ATFKBP62, FKBP62 | rotamase FKBP 1 | chr3:9188257-9191137 FORWARD LENGTH=551	61.3964	1.04247	0.986233	0.858565	0.962421	0.0942341	9.79136	1.18099	1.21419	1.22264	1.20594	0.022016	1.82563	0.0120752	0.325421
735	AT3G52300.1	| Symbols: ATPQ | ATP synthase D chain, mitochondrial | chr3:19396689-19398119 FORWARD LENGTH=168	19.5559	1.08673	1.06437	1.33793	1.16301	0.151894	13.0605	0.972655	0.920188	0.757858	0.883567	0.111983	12.674	0.0623196	-0.396453
736	AT4G00100.1	| Symbols: ATRPS13A, RPS13, PFL2, RPS13A | ribosomal protein S13A | chr4:37172-38123 FORWARD LENGTH=151	17.0565	0.779165	0.590496	0.952638	0.7741	0.181124	23.398	0.876606	0.959264	0.913831	0.916567	0.041397	4.51653	0.254847	0.243721
737	AT1G10760.1	| Symbols: SEX1, SOP1, SOP, GWD1, GWD | Pyruvate phosphate dikinase, PEP/pyruvate binding domain | chr1:3581210-3590043 REVERSE LENGTH=1399	156.467	0.864537	0.817902	0.702222	0.794887	0.083569	10.5133	0.913831	0.913831	1.15669	0.994784	0.140213	14.0949	0.101212	0.323633
738	AT5G56350.1	| Symbols: | Pyruvate kinase family protein | chr5:22820254-22822529 REVERSE LENGTH=498	54.3579	1.31039	0.97942	0.920188	1.07	0.210282	19.6526	0.986233	0.933033	1.02811	0.98246	0.0476526	4.85033	0.520692	-0.123141
739	AT4G02350.1	| Symbols: SEC15B | exocyst complex component sec15B | chr4:1038157-1040571 FORWARD LENGTH=787	88.2973	1.27456	1.21419	1.28343	1.25739	0.037673	2.99612	0.852635	0.870551	0.882703	0.868629	0.0151258	1.74134	7.73842e-05	-0.533624
740	AT5G08570.1	| Symbols: | Pyruvate kinase family protein | chr5:2778433-2780300 FORWARD LENGTH=510	54.9234	1.18921	0.993092	0.907519	1.02994	0.144414	14.0216	0.952638	0.926588	0.993092	0.95744	0.0335112	3.50009	0.444679	-0.105306
741	AT1G16860.1	| Symbols: | Ubiquitin-specific protease family C19-related protein | chr1:5768280-5770183 FORWARD LENGTH=474	50.533	1.03526	0.812252	1.1487	0.998739	0.171171	17.1387	0.852635	0.423373	0.946058	0.740688	0.278745	37.6333	0.243587	-0.43124
742	AT2G33120.1	| Symbols: SAR1, VAMP722, ATVAMP722 | synaptobrevin-related protein 1 | chr2:14043785-14045337 REVERSE LENGTH=221	24.8938	1.15669	1	1.31039	1.15569	0.155199	13.4291	0.835088	0.986233	0.907519	0.909613	0.0755941	8.31058	0.0690209	-0.345434
743	AT5G40420.1	| Symbols: OLEO2, OLE2 | oleosin 2 | chr5:16173622-16174740 REVERSE LENGTH=199	21.2478	0.846745	0.920188	0.986233	0.917722	0.0697764	7.60322	0.835088	0.888843	0.80107	0.841667	0.0442547	5.25798	0.186097	-0.124808
744	AT4G23100.1	| Symbols: RML1, PAD2, GSH1, CAD2, ATECS1, GSHA | glutamate-cysteine ligase | chr4:12103458-12106751 REVERSE LENGTH=522	58.5067	0.812252	0.664343	0.586417	0.687671	0.114711	16.681	1.28343	1.12506	1.17283	1.19377	0.0812334	6.80476	0.00336829	0.795738
745	AT1G79940.1	| Symbols: ATERDJ2A | DnaJ / Sec63 Brl domains-containing protein | chr1:30070023-30073237 FORWARD LENGTH=687	76.8372	1.07923	0.946058	1.26576	1.09701	0.16059	14.6388	0.965936	1.07177	0.986233	1.00798	0.0561704	5.57256	0.415975	-0.122114
746	AT4G02570.1	| Symbols: ATCUL1, CUL1, AXR6 | cullin 1 | chr4:1129315-1133435 FORWARD LENGTH=738	86.2291	1.05702	1.03526	1.02101	1.03777	0.0181327	1.74728	0.933033	0.946058	0.965936	0.948342	0.0165702	1.74728	0.00323411	-0.13
747	AT4G14160.1	| Symbols: | Sec23/Sec24 protein transport family protein | chr4:8167574-8173026 FORWARD LENGTH=773	85.3049	1.10957	0.628507	0.888843	0.87564	0.240803	27.5002	1.03526	0.742262	0.97942	0.918982	0.155571	16.9286	0.80636	0.0696999
748	AT3G08510.1	| Symbols: ATPLC2, PLC2 | phospholipase C 2 | chr3:2582626-2585556 REVERSE LENGTH=581	66.0626	0.993092	0.986233	1.13288	1.0374	0.08276	7.97761	0.80107	0.702222	0.702222	0.735172	0.0570696	7.76276	0.00648388	-0.496824
749	AT4G29010.1	| Symbols: AIM1 | Enoyl-CoA hydratase/isomerase family | chr4:14297312-14302016 REVERSE LENGTH=721	77.7906	1.52626	1.45397	1.36604	1.44876	0.0802367	5.53831	0.795536	0.737135	0.90125	0.811307	0.0831868	10.2534	0.000670697	-0.836496
750	AT1G05190.1	| Symbols: emb2394 | Ribosomal protein L6 family | chr1:1502515-1503738 REVERSE LENGTH=223	24.6723	1.04247	0.870551	0.913831	0.942283	0.0894193	9.48965	1.13288	1.31039	1.47427	1.30585	0.170738	13.0749	0.0308694	0.470756
751	AT4G35860.1	| Symbols: ATRABB1B, ATGB2, ATRAB2C, GB2 | GTP-binding 2 | chr4:16987118-16988839 REVERSE LENGTH=211	23.1426	0.907519	0.840896	0.846745	0.865054	0.0368923	4.26474	1.00696	0.993092	1	1.00002	0.00693154	0.693143	0.00338637	0.209162
752	AT4G18760.1	| Symbols: AtRLP51, RLP51 | receptor like protein 51 | chr4:10308163-10309458 REVERSE LENGTH=431	46.0241	0.959264	0.721965	1	0.893743	0.150152	16.8004	0.939523	0.972655	0.97942	0.963866	0.0213515	2.2152	0.468095	0.108973
753	AT1G14670.1	| Symbols: | Endomembrane protein 70 protein family | chr1:5037669-5040199 FORWARD LENGTH=592	68.0216	1.21419	0.870551	1.42405	1.1696	0.279432	23.8913	0.939523	1.02101	0.926588	0.962374	0.051192	5.31934	0.27505	-0.281343
754	AT2G07360.1	| Symbols: | SH3 domain-containing protein | chr2:3047623-3057099 REVERSE LENGTH=1196	129.979	1.14076	1.08673	1.04972	1.09241	0.0457876	4.19145	0.852635	0.835088	0.952638	0.88012	0.0634121	7.20493	0.00930158	-0.311735
755	AT3G59020.1	| Symbols: | ARM repeat superfamily protein | chr3:21810973-21817418 REVERSE LENGTH=1029	117.547	1.10957	0.697372	0.952638	0.91986	0.208045	22.617	0.972655	0.986233	0.707107	0.888665	0.15738	17.7098	0.846031	-0.0497746
756	AT1G68530.1	| Symbols: CUT1, POP1, CER6, G2, KCS6 | 3-ketoacyl-CoA synthase 6 | chr1:25712881-25714733 REVERSE LENGTH=497	56.3411	1.31039	1.14076	1.45397	1.30171	0.156785	12.0445	0.779165	1.05702	0.946058	0.927413	0.139862	15.0809	0.0367293	-0.489123
757	AT3G02230.1	| Symbols: RGP1, ATRGP1 | reversibly glycosylated polypeptide 1 | chr3:415463-417304 FORWARD LENGTH=357	40.5845	0.835088	0.784584	0.747425	0.789032	0.0440006	5.57653	1.01396	1.10191	0.97942	1.03176	0.0631531	6.1209	0.00546256	0.386954
758	AT2G31570.1	| Symbols: ATGPX2, GPX2 | glutathione peroxidase 2 | chr2:13438211-13439775 REVERSE LENGTH=169	18.9147	0.959264	1.00696	0.952638	0.972953	0.0296332	3.0457	1.52626	1.19748	1.51572	1.41315	0.186852	13.2224	0.0157322	0.538475
759	AT1G31070.2	| Symbols: GlcNAc1pUT1 | N-acetylglucosamine-1-phosphate uridylyltransferase 1 | chr1:11084951-11088361 FORWARD LENGTH=505	55.9383	0.628507	0.408951	0.48971	0.509056	0.111049	21.8147	1.17283	1.16473	1.12506	1.15421	0.025568	2.2152	0.000606255	1.18101
760	AT3G60770.1	| Symbols: | Ribosomal protein S13/S15 | chr3:22460525-22461656 REVERSE LENGTH=151	17.0665	0.790041	0.619854	0.959264	0.78972	0.169705	21.4893	0.876606	0.959264	0.907519	0.914463	0.0417644	4.5671	0.28399	0.211584
761	AT1G16350.1	| Symbols: | Aldolase-type TIM barrel family protein | chr1:5590951-5592872 FORWARD LENGTH=502	53.9993	1.10191	0.76313	0.697372	0.854136	0.217079	25.4151	1.14076	1.22264	1.1487	1.1707	0.0451555	3.85714	0.0687321	0.454835
762	AT1G01800.1	| Symbols: | NAD(P)-binding Rossmann-fold superfamily protein | chr1:293396-294888 FORWARD LENGTH=295	31.6223	0.90125	0.624165	0.742262	0.755893	0.139045	18.3948	1.03526	0.846745	1.04247	0.974825	0.110979	11.3845	0.100038	0.366963
763	AT1G29025.1	| Symbols: | Calcium-binding EF-hand family protein | chr1:10124524-10126875 REVERSE LENGTH=578	64.2538	0.554785	1.27456	1.36604	1.06513	0.444331	41.7162	0.835088	0.784584	0.737135	0.785602	0.0489846	6.23529	0.339704	-0.439157
764	AT4G10450.1	| Symbols: | Ribosomal protein L6 family | chr4:6463201-6464458 REVERSE LENGTH=194	21.9418	0.840896	1.00696	0.920188	0.92268	0.0830576	9.00178	0.933033	1.02811	1.02101	0.994053	0.052964	5.32809	0.277817	0.107493
765	AT1G55850.1	| Symbols: ATCSLE1, CSLE1 | cellulose synthase like E1 | chr1:20876752-20879414 FORWARD LENGTH=729	82.2756	1.09429	1.23971	1.20581	1.17994	0.0760809	6.44788	0.97942	0.858565	0.959264	0.932417	0.0647462	6.94391	0.0127322	-0.339662
766	AT3G25920.1	| Symbols: RPL15 | ribosomal protein L15 | chr3:9491268-9492558 REVERSE LENGTH=277	29.6709	1.13288	1.12506	1.12506	1.12767	0.004518	0.40065	1.31039	1.49485	1.61328	1.47284	0.15264	10.3636	0.0173191	0.385262
767	AT2G05580.1	| Symbols: | Glycine-rich protein family | chr2:2055578-2056563 FORWARD LENGTH=302	25.974	1.04247	1.8025	1.61328	1.48608	0.395662	26.6245	0.646176	0.790041	0.712025	0.716081	0.0720182	10.0573	0.0294809	-1.05332
768	AT2G17980.1	| Symbols: ATSLY1 | Sec1/munc18-like (SM) proteins superfamily | chr2:7824352-7826404 FORWARD LENGTH=627	69.0896	1.07923	1.07923	1.00696	1.05514	0.0417267	3.95462	1.04972	0.926588	1.04972	1.00867	0.0710883	7.0477	0.384191	-0.0649711
769	AT2G43950.1	| Symbols: OEP37, ATOEP37 | chloroplast outer envelope protein 37 | chr2:18200553-18202644 REVERSE LENGTH=343	38.7929	0.993092	0.90125	1.02101	0.971785	0.0626596	6.44788	0.864537	0.933033	0.687771	0.828447	0.126551	15.2757	0.153557	-0.230228
770	AT5G63570.1	| Symbols: GSA1 | glutamate-1-semialdehyde-2,1-aminomutase | chr5:25451957-25453620 FORWARD LENGTH=474	50.3194	0.90125	0.790041	0.655197	0.782163	0.123216	15.7532	1.40444	1.31039	1.48452	1.39979	0.0871585	6.22655	0.00209185	0.839667
771	AT4G38350.1	| Symbols: | Patched family protein | chr4:17958324-17966846 REVERSE LENGTH=1273	139.862	1.12506	1.04247	1.15669	1.10807	0.0589756	5.32237	0.876606	0.888843	1	0.921816	0.0679851	7.37513	0.0230758	-0.265499
772	AT1G72330.1	| Symbols: ALAAT2 | alanine aminotransferase 2 | chr1:27233637-27236571 FORWARD LENGTH=540	59.455	0.835088	0.732043	0.68302	0.75005	0.0776167	10.3482	1.12506	1.06437	0.697372	0.962267	0.231404	24.0478	0.206536	0.35945
773	AT1G49340.1	| Symbols: ATPI4K ALPHA | Phosphatidylinositol 3- and 4-kinase family protein | chr1:18252355-18263967 FORWARD LENGTH=2028	223.858	1.08673	1.06437	0.986233	1.04578	0.0527673	5.04574	0.946058	0.90125	1.03526	0.960858	0.0682221	7.10012	0.163314	-0.122184
774	AT5G17770.1	| Symbols: ATCBR, CBR1, CBR | NADH:cytochrome B5 reductase 1 | chr5:5864543-5866495 REVERSE LENGTH=281	31.4521	1.05702	0.933033	1.14076	1.0436	0.104513	10.0146	1.02811	1.07177	1.04972	1.04987	0.0218302	2.07933	0.923961	0.00863229
775	AT3G16640.1	| Symbols: TCTP | translationally controlled tumor protein | chr3:5669709-5670729 REVERSE LENGTH=168	18.8805	0.524858	0.447513	0.378929	0.450433	0.0730084	16.2085	0.926588	0.790041	0.933033	0.883221	0.0807601	9.14382	0.00233182	0.971461
776	AT5G42790.1	| Symbols: PAF1, ATPSM30, ARS5 | proteasome alpha subunit F1 | chr5:17159270-17160975 REVERSE LENGTH=278	30.4391	0.907519	0.920188	0.795536	0.874414	0.0686034	7.84563	1.01396	1.07177	1.02101	1.03558	0.0315407	3.0457	0.0208897	0.244052
777	AT5G65270.1	| Symbols: AtRABA4a, RABA4a | RAB GTPase homolog A4A | chr5:26083437-26084550 FORWARD LENGTH=226	24.8087	0.993092	0.80107	1.17283	0.988999	0.185916	18.7984	1.01396	1.11729	0.913831	1.01503	0.101732	10.0226	0.841953	0.0374756
778	AT5G26667.2	| Symbols: PYR6 | P-loop containing nucleoside triphosphate hydrolases superfamily protein | chr5:9276659-9278091 FORWARD LENGTH=202	22.4496	0.80107	0.737135	0.687771	0.741992	0.0568054	7.6558	1.12506	1.23114	1.04972	1.13531	0.091147	8.0284	0.00316384	0.613607
779	AT3G62530.1	| Symbols: | ARM repeat superfamily protein | chr3:23132219-23133121 FORWARD LENGTH=221	24.4697	0.852635	1.01396	0.913831	0.926809	0.0814415	8.7873	1.07923	1.09429	1.17283	1.11545	0.0502625	4.50602	0.0269253	0.267285
780	AT3G27820.1	| Symbols: ATMDAR4, MDAR4 | monodehydroascorbate reductase 4 | chr3:10315249-10317881 FORWARD LENGTH=488	53.4746	1.26576	1.07177	1.40444	1.24732	0.1671	13.3967	0.82932	0.895025	0.852635	0.858993	0.033311	3.87792	0.0168529	-0.538119
781	ATCG00170.1	| Symbols: RPOC2 | DNA-directed RNA polymerase family protein | chrC:15938-20068 REVERSE LENGTH=1376	156.25	0.97942	1.02811	0.840896	0.949477	0.0971342	10.2303	0.986233	1.00696	1.16473	1.05264	0.0976268	9.27446	0.264237	0.148808
782	AT4G26690.1	| Symbols: SHV3, MRH5, GPDL2 | PLC-like phosphodiesterase family protein | chr4:13456793-13459890 REVERSE LENGTH=759	82.4924	0.852635	0.876606	0.965936	0.898392	0.0597101	6.64633	0.795536	0.926588	0.90125	0.874458	0.0695125	7.94921	0.674442	-0.0389559
783	AT1G17470.1	| Symbols: ATDRG1, ATDRG, DRG1 | developmentally regulated G-protein 1 | chr1:6003442-6006155 FORWARD LENGTH=399	44.5932	0.888843	0.895025	0.806642	0.863503	0.0493404	5.71397	1.00696	1	1.07177	1.02624	0.0395836	3.85714	0.0111942	0.249099
784	AT1G49600.1	| Symbols: ATRBP47A, RBP47A | RNA-binding protein 47A | chr1:18357236-18360150 REVERSE LENGTH=445	48.4348	1.21419	1.22264	1.06437	1.16707	0.0890395	7.62933	1.54756	0.63728	1.51572	1.23352	0.516605	41.8805	0.836963	0.0798927
785	AT4G30210.1	| Symbols: ATR2, AR2 | P450 reductase 2 | chr4:14796900-14800578 FORWARD LENGTH=712	78.9584	1.10191	1.16473	1.29235	1.18633	0.0970433	8.18012	0.939523	0.926588	0.986233	0.950781	0.0313757	3.29999	0.0161267	-0.319321
786	AT4G02030.1	| Symbols: | Vps51/Vps67 family (components of vesicular transport) protein | chr4:892262-897175 FORWARD LENGTH=780	88.4427	1.23971	1.31039	1.26576	1.27195	0.0357479	2.81047	0.888843	0.882703	0.993092	0.921546	0.062037	6.73184	0.00106171	-0.464917
787	AT5G42220.1	| Symbols: | Ubiquitin-like superfamily protein | chr5:16872962-16877455 FORWARD LENGTH=879	92.4794	0.926588	0.939523	0.795536	0.887216	0.0796596	8.9786	1.04247	1.04972	1.12506	1.07241	0.0457357	4.26474	0.025074	0.273505
788	AT3G17410.1	| Symbols: | Protein kinase superfamily protein | chr3:5956601-5958882 FORWARD LENGTH=364	39.5194	0.986233	0.721965	1.04972	0.919305	0.173824	18.9082	0.90125	0.907519	0.870551	0.893107	0.0197841	2.2152	0.80815	-0.0417105
789	AT2G21870.1	| Symbols: MGP1 | copper ion binding;cobalt ion binding;zinc ion binding | chr2:9320456-9322618 REVERSE LENGTH=240	27.5614	0.939523	0.907519	1.13288	0.993309	0.12193	12.2752	1.04972	0.846745	0.952638	0.9497	0.101518	10.6894	0.658864	-0.0647701
790	AT5G20010.1	| Symbols: RAN-1, RAN1, ATRAN1 | RAS-related nuclear protein-1 | chr5:6760364-6761747 FORWARD LENGTH=221	25.2417	0.823591	0.678302	0.61132	0.704404	0.108516	15.4054	1.17283	1.27456	1.13288	1.19343	0.0730485	6.1209	0.00293158	0.760634
791	AT3G46970.1	| Symbols: ATPHS2, PHS2 | alpha-glucan phosphorylase 2 | chr3:17301625-17306111 REVERSE LENGTH=841	95.0815	1.02811	0.965936	0.835088	0.943046	0.0985278	10.4478	1.00696	1.02101	1.13288	1.05362	0.0690058	6.54942	0.186574	0.159951
792	AT1G27400.1	| Symbols: | Ribosomal protein L22p/L17e family protein | chr1:9515230-9516725 FORWARD LENGTH=176	19.8665	0.858565	0.795536	1.11729	0.923796	0.170506	18.4571	0.840896	1	0.895025	0.911974	0.0808946	8.87027	0.918821	-0.0185824
793	AT2G02040.1	| Symbols: ATPTR2-B, NTR1, PTR2-B, PTR2, ATPTR2 | peptide transporter 2 | chr2:487542-489707 FORWARD LENGTH=585	64.3616	1.10191	1.25701	1.24833	1.20242	0.0871535	7.24819	0.784584	0.888843	0.82932	0.834249	0.0523038	6.26957	0.00329494	-0.527387
794	AT2G43030.1	| Symbols: | Ribosomal protein L3 family protein | chr2:17894898-17895713 FORWARD LENGTH=271	29.3269	0.664343	0.493116	0.554785	0.570748	0.0867223	15.1945	0.97942	0.817902	1.05702	0.951447	0.121988	12.8213	0.0116407	0.737269
795	AT2G20450.1	| Symbols: | Ribosomal protein L14 | chr2:8813923-8815071 FORWARD LENGTH=134	15.4787	0.920188	1.10957	1.17283	1.06753	0.131465	12.3149	0.913831	0.933033	1.00696	0.951273	0.0491687	5.16872	0.224709	-0.166346
796	AT5G64440.1	| Symbols: AtFAAH, FAAH | fatty acid amide hydrolase | chr5:25766229-25770260 FORWARD LENGTH=607	66.0188	1.07177	0.986233	1.10191	1.0533	0.0600073	5.69705	0.913831	1.02101	0.90125	0.945365	0.0658139	6.96175	0.103756	-0.155979
797	AT3G01290.1	| Symbols: | SPFH/Band 7/PHB domain-containing membrane-associated protein family | chr3:88252-89356 REVERSE LENGTH=285	31.2832	1.08673	1.23114	1.00696	1.10828	0.113636	10.2534	0.835088	0.779165	0.790041	0.801431	0.0296505	3.6997	0.010614	-0.467669
798	AT5G20830.1	| Symbols: SUS1, ASUS1, atsus1 | sucrose synthase 1 | chr5:7050599-7054032 REVERSE LENGTH=808	92.921	0.716978	0.664343	0.582367	0.654562	0.0678363	10.3636	0.554785	0.558644	0.539614	0.551014	0.0100595	1.82563	0.0590914	-0.248441
799	AT4G33360.1	| Symbols: FLDH | NAD(P)-binding Rossmann-fold superfamily protein | chr4:16067989-16069374 REVERSE LENGTH=344	37.8185	1.12506	0.876606	1.17283	1.05817	0.15904	15.0298	0.97942	0.946058	0.965936	0.963805	0.0167832	1.74134	0.364566	-0.134754
800	AT5G63980.1	| Symbols: SAL1, ALX8, ATSAL1, HOS2, FRY1, RON1 | Inositol monophosphatase family protein | chr5:25609840-25611802 FORWARD LENGTH=407	43.4644	0.784584	0.628507	0.650671	0.687921	0.0844434	12.2752	1.1487	1.13288	1.34723	1.20961	0.119452	9.87526	0.0034895	0.814222
801	AT4G35230.1	| Symbols: BSK1 | BR-signaling kinase 1 | chr4:16755325-16758041 REVERSE LENGTH=512	56.7637	1.07177	1.02101	1.02101	1.03793	0.0293071	2.8236	0.895025	0.959264	0.933033	0.929107	0.0322989	3.47634	0.0124292	-0.159795
802	AT5G03520.1	| Symbols: ATRAB8C, ATRABE1D, ATRAB-E1D, RAB-E1D, RAB8C | RAB GTPase homolog 8C | chr5:883679-885158 FORWARD LENGTH=216	24.0042	0.395021	0.965936	0.959264	0.773407	0.327709	42.3722	1.04247	0.876606	1.06437	0.994481	0.102668	10.3238	0.327316	0.362715
803	AT1G64550.1	| Symbols: ATGCN3, GCN3 | general control non-repressible 3 | chr1:23968850-23973369 FORWARD LENGTH=715	79.5756	0.972655	0.933033	0.870551	0.925413	0.051477	5.56259	1.00696	0.926588	1	0.977848	0.0445283	4.55371	0.252986	0.0795129
804	AT1G71820.1	| Symbols: SEC6 | SEC6 | chr1:27010022-27016745 FORWARD LENGTH=752	85.6014	1.06437	0.438303	1.13288	0.878519	0.382774	43.5704	0.920188	0.946058	0.926588	0.930944	0.013474	1.44734	0.824243	0.0836216
805	AT5G45500.1	| Symbols: | RNI-like superfamily protein | chr5:18432636-18434951 REVERSE LENGTH=771	87.6223	1	0.97942	1.11729	1.03224	0.0743719	7.20493	0.80107	0.747425	0.840896	0.796464	0.0469058	5.88926	0.00970229	-0.374092
806	AT4G29840.1	| Symbols: MTO2, TS | Pyridoxal-5'-phosphate-dependent enzyme family protein | chr4:14599434-14601014 REVERSE LENGTH=526	57.722	0.907519	0.768438	0.664343	0.7801	0.122007	15.6399	1.10191	1.00696	0.586417	0.898426	0.274346	30.5363	0.532352	0.203741
807	AT3G11070.1	| Symbols: | Outer membrane OMP85 family protein | chr3:3467801-3469815 FORWARD LENGTH=520	57.1556	1.04972	0.812252	1.07923	0.980399	0.146365	14.9291	1.04247	1.16473	1.08673	1.09798	0.0619045	5.63804	0.269263	0.163408
808	AT3G23400.1	| Symbols: FIB4 | Plastid-lipid associated protein PAP / fibrillin family protein | chr3:8376636-8378225 REVERSE LENGTH=284	30.4179	0.913831	0.946058	0.882703	0.914197	0.0316789	3.46522	1.21419	1.33793	1.41421	1.32211	0.100943	7.63497	0.00261362	0.532267
809	AT5G07340.1	| Symbols: | Calreticulin family protein | chr5:2317300-2319458 FORWARD LENGTH=532	60.4344	1.23114	1.46409	1	1.23174	0.232043	18.8386	0.965936	1.09429	1.02101	1.02708	0.0643935	6.26957	0.214987	-0.262152
810	AT1G72160.1	| Symbols: | Sec14p-like phosphatidylinositol transfer family protein | chr1:27153823-27155609 REVERSE LENGTH=490	56.0516	0.858565	1.02101	0.870551	0.916709	0.0905274	9.87526	1.18099	1.31951	1.22264	1.24105	0.0710684	5.72649	0.00815421	0.437021
811	AT2G45790.1	| Symbols: ATPMM, PMM | phosphomannomutase | chr2:18855876-18857753 FORWARD LENGTH=246	27.7261	0.692555	0.574349	0.547147	0.604684	0.0773046	12.7843	1.07177	1.11729	1.07177	1.08694	0.0262773	2.41754	0.000514524	0.846026
812	AT5G41260.1	| Symbols: | Protein kinase protein with tetratricopeptide repeat domain | chr5:16503997-16506970 FORWARD LENGTH=487	54.5722	1.1487	1.07177	1.04972	1.09006	0.0519636	4.76703	0.876606	0.920188	0.972655	0.923149	0.0480931	5.20967	0.0150594	-0.239775
813	AT2G09990.1	| Symbols: | Ribosomal protein S5 domain 2-like superfamily protein | chr2:3781442-3781882 FORWARD LENGTH=146	16.6029	0.768438	0.582367	0.768438	0.706414	0.107428	15.2075	1.01396	0.858565	1.02811	0.96688	0.0940694	9.72917	0.0342039	0.452822
814	AT2G47060.1	| Symbols: | Protein kinase superfamily protein | chr2:19333116-19334759 REVERSE LENGTH=365	39.8883	1	0.895025	0.933033	0.942686	0.053149	5.63804	0.835088	0.852635	0.82932	0.839014	0.0121434	1.44734	0.0301124	-0.168082
815	AT4G38630.1	| Symbols: RPN10, MCB1, ATMCB1, MBP1 | regulatory particle non-ATPase 10 | chr4:18057357-18059459 REVERSE LENGTH=386	40.7142	1.03526	0.907519	0.90125	0.948012	0.0756286	7.97761	1.03526	1.09429	1.06437	1.06464	0.0295153	2.77232	0.0676062	0.167393
816	AT3G44110.1	| Symbols: ATJ3, ATJ | DNAJ homologue 3 | chr3:15869115-15871059 REVERSE LENGTH=420	46.3968	0.80107	0.795536	0.768438	0.788348	0.0174635	2.2152	1.01396	1.07177	1.04247	1.04273	0.0289079	2.77232	0.000199259	0.403465
817	AT1G10670.1	| Symbols: ACLA-1 | ATP-citrate lyase A-1 | chr1:3535787-3538098 FORWARD LENGTH=423	46.6311	1.05702	0.933033	0.926588	0.972213	0.073514	7.56151	0.939523	1	0.737135	0.892219	0.137669	15.43	0.424819	-0.123874
818	AT5G18380.1	| Symbols: | Ribosomal protein S5 domain 2-like superfamily protein | chr5:6090253-6090693 REVERSE LENGTH=146	16.5889	0.779165	0.594604	0.768438	0.714069	0.103599	14.5082	1.03526	0.864537	1.04247	0.980756	0.100713	10.2689	0.0329952	0.457832
819	AT1G17260.1	| Symbols: AHA10 | autoinhibited H(+)-ATPase isoform 10 | chr1:5904058-5908898 FORWARD LENGTH=947	104.731	1.04247	1.06437	1.27456	1.12713	0.128146	11.3692	0.817902	0.920188	0.870551	0.869547	0.0511502	5.8824	0.0318691	-0.374321
820	AT3G19450.1	| Symbols: CAD4, ATCAD4, CAD, CAD-C | GroES-like zinc-binding alcohol dehydrogenase family protein | chr3:6744859-6747005 FORWARD LENGTH=365	39.0548	0.619854	0.521233	0.420448	0.520512	0.0997048	19.1551	1.02811	0.97942	1.00696	1.00483	0.0244163	2.42989	0.0012209	0.948949
821	AT4G21410.1	| Symbols: CRK29 | cysteine-rich RLK (RECEPTOR-like protein kinase) 29 | chr4:11402463-11405025 REVERSE LENGTH=679	75.654	1.02811	1	0.965936	0.998017	0.0311362	3.1198	0.823591	0.795536	0.852635	0.823921	0.0285506	3.46522	0.00203725	-0.276558
822	AT1G66950.1	| Symbols: PDR11, ATPDR11 | pleiotropic drug resistance 11 | chr1:24978239-24984461 FORWARD LENGTH=1454	165.069	1.10957	0.90125	1.20581	1.07221	0.155678	14.5194	0.773782	0.835088	0.846745	0.818539	0.0391957	4.7885	0.052072	-0.389464
823	AT5G16300.1	| Symbols: | Vps51/Vps67 family (components of vesicular transport) protein | chr5:5338119-5342186 FORWARD LENGTH=1068	118.71	1.25701	1.34723	1.31951	1.30792	0.0462132	3.53334	0.913831	0.895025	0.913831	0.907563	0.0108579	1.19638	0.000127765	-0.527203
824	AT5G26860.1	| Symbols: LON_ARA_ARA, LON1 | lon protease 1 | chr5:9451183-9456631 FORWARD LENGTH=940	103.848	1.00696	0.965936	0.876606	0.949833	0.0666503	7.01706	1.08673	1.04972	1.07177	1.06941	0.0186221	1.74134	0.0402263	0.171068
825	AT3G49870.1	| Symbols: ATARLA1C, ARLA1C | ADP-ribosylation factor-like A1C | chr3:18492674-18494021 REVERSE LENGTH=184	20.3725	1.04972	0.986233	0.993092	1.00968	0.0348415	3.45074	1.10191	1.23114	1.18921	1.17409	0.0659333	5.61571	0.0188023	0.217639
826	AT4G39980.1	| Symbols: DHS1 | 3-deoxy-D-arabino-heptulosonate 7-phosphate synthase 1 | chr4:18539654-18541832 FORWARD LENGTH=525	57.9244	1.18921	0.926588	1.08673	1.06751	0.132361	12.399	0.90125	0.668964	0.913831	0.828015	0.137886	16.6526	0.0957778	-0.36652
827	AT4G27450.1	| Symbols: | Aluminium induced protein with YGL and LRDR motifs | chr4:13727665-13728683 REVERSE LENGTH=250	27.5865	0.371131	0.320856	0.271684	0.321224	0.0497246	15.4797	0.602904	0.570382	0.628507	0.600597	0.029131	4.85033	0.00110091	0.90282
828	AT1G03870.1	| Symbols: FLA9 | FASCICLIN-like arabinoogalactan 9 | chr1:982625-983368 REVERSE LENGTH=247	26.0807	0.768438	0.673617	0.752623	0.731559	0.0507988	6.94391	0.692555	0.806642	0.702222	0.733806	0.0632623	8.62112	0.964039	0.00442459
829	AT3G60245.1	| Symbols: | Zinc-binding ribosomal protein family protein | chr3:22268803-22269750 FORWARD LENGTH=92	10.2164	0.952638	1.02101	0.972655	0.982102	0.0351523	3.5793	0.920188	0.97942	1.05702	0.985542	0.0686203	6.9627	0.942107	0.00504494
830	AT1G48600.1	| Symbols: PMEAMT, AtPMEAMT | S-adenosyl-L-methionine-dependent methyltransferases superfamily protein | chr1:17966448-17969077 FORWARD LENGTH=475	53.9657	0.574349	0.479632	0.632878	0.562287	0.077332	13.7531	1.08673	1.00696	0.965936	1.01988	0.0614269	6.02298	0.00130815	0.859016
831	AT5G13030.1	| Symbols: | unknown protein; FUNCTIONS IN: molecular_function unknown; INVOLVED IN: biological_process unknown; LOCATED IN: chloroplast; EXPRESSED IN: 23 plant structures; EXPRESSED DURING: 13 growth stages; CONTAINS InterPro DOMAIN/s: Uncharacterised protein family UPF0061 (InterPro:IPR003846); Has 5046 Blast hits to 4997 proteins in 1211 species: Archae - 8; Bacteria - 2327; Metazoa - 120; Fun…	71.0345	0.752623	0.655197	0.586417	0.664746	0.0835134	12.5632	1.07923	1.04972	0.732043	0.953663	0.192495	20.1848	0.0755876	0.520676
832	AT1G60070.1	| Symbols: | Adaptor protein complex AP-1, gamma subunit | chr1:22142944-22149296 REVERSE LENGTH=862	94.592	1.23971	1.31951	1.22264	1.26062	0.0517087	4.10185	0.926588	0.913831	0.895025	0.911815	0.0158778	1.74134	0.000365797	-0.467319
833	AT1G17580.1	| Symbols: MYA1, ATMYA1, XI-1 | myosin 1 | chr1:6039453-6049309 FORWARD LENGTH=1520	172.781	1.27456	1.30134	1.25701	1.27764	0.022324	1.74728	1.07923	0.882703	0.895025	0.952319	0.110079	11.5591	0.00740286	-0.423963
834	AT2G19760.1	| Symbols: PFN1, PRF1 | profilin 1 | chr2:8517074-8518067 REVERSE LENGTH=131	14.2391	0.554785	0.539614	0.429283	0.507894	0.0685005	13.4872	1.47427	1.39474	1.30134	1.39012	0.0865564	6.22655	0.000157847	1.45261
835	AT5G04590.1	| Symbols: SIR | sulfite reductase | chr5:1319404-1322298 FORWARD LENGTH=642	71.8866	0.628507	0.578344	0.48971	0.56552	0.0702813	12.4277	1.17283	1.20581	1.20581	1.19482	0.0190369	1.59329	0.00011602	1.07914
836	AT4G12420.1	| Symbols: SKU5 | Cupredoxin superfamily protein | chr4:7349941-7352868 REVERSE LENGTH=587	65.5782	0.97942	1.03526	1.05702	1.0239	0.0400276	3.90932	0.806642	0.913831	0.895025	0.871833	0.0572348	6.56488	0.0195845	-0.231953
837	AT2G31810.1	| Symbols: | ACT domain-containing small subunit of acetolactate synthase protein | chr2:13524271-13528246 FORWARD LENGTH=491	53.8215	0.806642	0.882703	0.823591	0.837645	0.0399308	4.76703	0.939523	0.870551	1.17283	0.994303	0.158413	15.932	0.172069	0.247346
838	AT3G02080.1	| Symbols: | Ribosomal protein S19e family protein | chr3:364138-365161 REVERSE LENGTH=143	15.8003	0.835088	0.697372	0.959264	0.830575	0.131004	15.7728	0.965936	1.01396	1.04247	1.00745	0.0386773	3.83911	0.0883405	0.278532
839	AT1G29310.1	| Symbols: | SecY protein transport family protein | chr1:10252662-10254526 FORWARD LENGTH=475	52.0167	1.07923	1.07177	1.30134	1.15078	0.130443	11.3351	0.972655	0.732043	0.888843	0.864513	0.122137	14.1278	0.0500898	-0.412653
840	AT2G38670.1	| Symbols: PECT1 | phosphorylethanolamine cytidylyltransferase 1 | chr2:16168979-16171680 FORWARD LENGTH=421	46.93	1.18099	1.24833	1.23114	1.22016	0.034988	2.8675	0.90125	0.97942	0.993092	0.957921	0.049552	5.17287	0.00170132	-0.349087
841	AT2G45820.1	| Symbols: | Remorin family protein | chr2:18863147-18864576 REVERSE LENGTH=190	20.937	1.05702	0.965936	1.3566	1.12652	0.204397	18.1441	0.933033	1.03526	0.939523	0.969274	0.0572422	5.90569	0.268746	-0.216897
842	AT4G28470.1	| Symbols: RPN1B, ATRPN1B | 26S proteasome regulatory subunit S2 1B | chr4:14067082-14072357 REVERSE LENGTH=891	97.8738	0.939523	0.598739	0.779165	0.772476	0.17049	22.0706	1.11729	1.15669	1.17283	1.14894	0.0285736	2.48696	0.0195714	0.572738
843	AT5G45750.1	| Symbols: AtRABA1c, RABA1c | RAB GTPase homolog A1C | chr5:18559318-18560639 FORWARD LENGTH=216	23.837	0.888843	0.895025	1.06437	0.949413	0.0996041	10.4911	0.986233	0.737135	1.04972	0.924361	0.165221	17.8741	0.833072	-0.0385784
844	AT4G04460.1	| Symbols: | Saposin-like aspartyl protease family protein | chr4:2225232-2227746 FORWARD LENGTH=508	55.5176	0.795536	0.823591	0.732043	0.783723	0.0469034	5.98469	1.00696	1.13288	0.742262	0.9607	0.199377	20.7533	0.208837	0.293742
845	ATCG00190.1	| Symbols: RPOB | RNA polymerase subunit beta | chrC:23111-26329 REVERSE LENGTH=1072	120.965	0.952638	0.721965	0.742262	0.805621	0.127724	15.8541	0.959264	1.02101	1.21419	1.06482	0.132993	12.4896	0.0716115	0.402441
846	AT1G56330.1	| Symbols: SAR1, ATSAR1, ATSARA1B, ATSAR1B, SAR1B | secretion-associated RAS 1B | chr1:21086845-21088478 REVERSE LENGTH=193	21.9544	0.615572	0.570382	0.493116	0.55969	0.0619241	11.064	1.17283	1.18099	0.835088	1.06297	0.197395	18.5701	0.0135471	0.925403
847	AT3G54540.1	| Symbols: ATGCN4, GCN4 | general control non-repressible 4 | chr3:20190393-20192564 FORWARD LENGTH=723	80.4133	0.965936	0.972655	0.959264	0.965952	0.00669543	0.693143	0.965936	1.00696	1.20581	1.05957	0.128299	12.1086	0.275488	0.133451
848	AT1G66150.1	| Symbols: TMK1 | transmembrane kinase 1 | chr1:24631503-24634415 FORWARD LENGTH=942	102.305	1.17283	1.34723	1.27456	1.26488	0.0876017	6.92571	0.926588	1.12506	1.02811	1.02659	0.099244	9.66738	0.0356003	-0.301141
849	AT2G46520.1	| Symbols: | cellular apoptosis susceptibility protein, putative / importin-alpha re-exporter, putative | chr2:19096867-19099785 FORWARD LENGTH=972	108.57	0.986233	0.870551	0.82932	0.895368	0.0813471	9.08533	0.907519	0.90125	0.959264	0.922678	0.0318392	3.45074	0.616917	0.043347
850	AT5G06460.1	| Symbols: ATUBA2, UBA 2 | ubiquitin activating enzyme 2 | chr5:1970239-1974382 FORWARD LENGTH=1077	119.53	0.946058	0.876606	0.757858	0.860174	0.0951696	11.064	1.09429	1.14076	1.04972	1.09492	0.0455268	4.15798	0.018239	0.348131
851	AT1G48900.1	| Symbols: | Signal recognition particle, SRP54 subunit protein | chr1:18084972-18087743 REVERSE LENGTH=495	54.7278	1.1487	1.01396	0.972655	1.0451	0.0920615	8.80883	0.972655	0.773782	0.712025	0.819488	0.136194	16.6194	0.076225	-0.350853
852	AT1G07140.1	| Symbols: SIRANBP | Pleckstrin homology (PH) domain superfamily protein | chr1:2192360-2193688 REVERSE LENGTH=228	25.5675	0.48971	0.493116	0.426317	0.469715	0.0376216	8.00947	1.17283	1.26576	1.19748	1.21202	0.048138	3.97171	3.01368e-05	1.36756
853	AT5G03290.1	| Symbols: IDH-V | isocitrate dehydrogenase V | chr5:794043-795939 FORWARD LENGTH=374	40.5808	1.23971	1.1487	1.01396	1.13412	0.113578	10.0146	0.888843	0.535887	0.697372	0.707367	0.17669	24.9786	0.0244712	-0.681045
854	AT1G20970.1	| Symbols: | FUNCTIONS IN: molecular_function unknown; INVOLVED IN: biological_process unknown; LOCATED IN: plasma membrane, vacuole; EXPRESSED IN: guard cell, cultured cell; BEST Arabidopsis thaliana protein match is: proton pump interactor 1 (TAIR:AT4G27500.1); Has 30201 Blast hits to 17322 proteins in 780 species: Archae - 12; Bacteria - 1396; Metazoa - 17338; Fungi - 3422; Plants - 5037; Viru…	150.052	0.926588	1.07177	1.02101	1.00646	0.0736788	7.32061	0.870551	0.993092	0.97942	0.947688	0.0671517	7.08584	0.364936	-0.0868031
855	AT3G57020.1	| Symbols: | Calcium-dependent phosphotriesterase superfamily protein | chr3:21098515-21100303 REVERSE LENGTH=370	41.4134	1.05702	1.10191	1.08673	1.08189	0.022833	2.11048	0.946058	1.06437	1.10191	1.03744	0.0813379	7.84022	0.413762	-0.0605146
856	AT2G01720.1	| Symbols: | Ribophorin I | chr2:317193-320016 REVERSE LENGTH=464	52.1684	1.22264	1.23971	1.21419	1.22551	0.012997	1.06053	0.972655	1.02101	0.959264	0.98431	0.0324822	3.29999	0.000281778	-0.316202
857	AT5G16440.1	| Symbols: IPP1 | isopentenyl diphosphate isomerase 1 | chr5:5371765-5373575 FORWARD LENGTH=291	33.1749	0.712025	0.602904	0.493116	0.602682	0.109455	18.1612	1.19748	1.11729	1.1487	1.15449	0.0404081	3.50009	0.00120981	0.937785
858	AT2G20610.1	| Symbols: SUR1, HLS3, RTY, ALF1, RTY1 | Tyrosine transaminase family protein | chr2:8878150-8880298 REVERSE LENGTH=462	51.0373	0.590496	0.482968	0.406126	0.493197	0.0926097	18.7774	1.05702	1.05702	1.07177	1.06194	0.00851905	0.802218	0.000449598	1.10646
859	AT3G18740.1	| Symbols: | Ribosomal protein L7Ae/L30e/S12e/Gadd45 family protein | chr3:6453437-6453870 FORWARD LENGTH=112	12.2535	0.907519	0.913831	0.926588	0.91598	0.00971425	1.06053	0.823591	0.870551	0.870551	0.854897	0.0271121	3.17139	0.0213247	-0.0995641
860	AT5G20720.1	| Symbols: CPN20, CPN10, CHCPN10, ATCPN21, CPN21 | chaperonin 20 | chr5:7015015-7016354 FORWARD LENGTH=253	26.7675	0.539614	0.543367	0.469761	0.517581	0.0414555	8.00947	0.913831	1.10957	0.707107	0.910169	0.201256	22.112	0.0296762	0.81435
861	AT4G24830.1	| Symbols: | arginosuccinate synthase family | chr4:12793085-12795857 REVERSE LENGTH=494	53.7936	0.913831	0.61132	0.726986	0.750713	0.152645	20.3333	1.09429	0.840896	1.08673	1.00731	0.144166	14.3121	0.101715	0.424173
862	AT2G43130.1	| Symbols: ARA4, ATRAB11F, ATRABA5C, ARA-4, RABA5C | P-loop containing nucleoside triphosphate hydrolases superfamily protein | chr2:17929899-17930904 REVERSE LENGTH=214	23.9479	1.00696	0.959264	1.15669	1.04097	0.103013	9.89591	1.06437	1.13288	1.10957	1.10227	0.0348345	3.16024	0.384127	0.0825561
863	AT4G26910.1	| Symbols: | Dihydrolipoamide succinyltransferase | chr4:13520127-13522889 REVERSE LENGTH=464	50.0101	1.00696	0.716978	1.04247	0.922133	0.178555	19.3632	1.03526	1.20581	1.03526	1.09211	0.098463	9.01583	0.222264	0.244075
864	AT1G22360.1	| Symbols: AtUGT85A2, UGT85A2 | UDP-glucosyl transferase 85A2 | chr1:7895068-7897527 REVERSE LENGTH=481	54.3112	1.10957	0.965936	1.18099	1.0855	0.10953	10.0903	0.97942	1.00696	1.10957	1.03198	0.0685889	6.64633	0.512862	-0.0729416
865	AT1G31230.1	| Symbols: AK-HSDH I, AK-HSDH | aspartate kinase-homoserine dehydrogenase i | chr1:11158744-11163055 REVERSE LENGTH=911	99.3235	1.17283	1.01396	0.907519	1.03144	0.133519	12.9449	1.07177	0.840896	1.10191	1.00486	0.142792	14.2102	0.825391	-0.0376648
866	AT2G24050.1	| Symbols: eIFiso4G2 | MIF4G domain-containing protein / MA3 domain-containing protein | chr2:10225500-10228456 REVERSE LENGTH=747	82.8196	0.965936	0.952638	0.90125	0.939942	0.0341609	3.63436	0.90125	0.90125	0.972655	0.925052	0.0412254	4.45655	0.655193	-0.0230367
867	AT3G23790.1	| Symbols: AAE16 | AMP-dependent synthetase and ligase family protein | chr3:8575268-8581001 FORWARD LENGTH=722	81.0787	1.07923	1.23114	1.00696	1.10578	0.114428	10.3482	0.926588	0.939523	1.06437	0.976827	0.07609	7.7895	0.179421	-0.178884
868	AT1G06000.1	| Symbols: | UDP-Glycosyltransferase superfamily protein | chr1:1820495-1821802 REVERSE LENGTH=435	48.0738	1.02101	1.02101	0.882703	0.974909	0.0798528	8.1908	1.03526	1.08673	1.10191	1.07463	0.034929	3.25031	0.118556	0.140507
869	AT1G61580.1	| Symbols: RPL3B, ARP2 | R-protein L3 B | chr1:22720833-22722402 REVERSE LENGTH=390	44.4997	0.97942	0.920188	1.20581	1.03514	0.150742	14.5625	0.870551	0.882703	0.939523	0.897592	0.0368179	4.10185	0.199506	-0.205692
870	AT1G77510.1	| Symbols: ATPDIL1-2, PDI6, ATPDI6, PDIL1-2 | PDI-like 1-2 | chr1:29126742-29129433 FORWARD LENGTH=508	56.3114	0.607097	0.673617	0.528509	0.603074	0.0726375	12.0445	1.23114	1.43396	0.628507	1.09787	0.418938	38.1592	0.114068	0.864298
871	AT2G47800.1	| Symbols: ATMRP4, EST3, MRP4, ABCC4 | multidrug resistance-associated protein 4 | chr2:19574944-19580383 FORWARD LENGTH=1516	168.954	1.17283	1.37554	1.3566	1.30166	0.111967	8.60187	0.895025	0.926588	0.582367	0.801327	0.19028	23.7457	0.0171721	-0.699891
872	AT1G67430.1	| Symbols: | Ribosomal protein L22p/L17e family protein | chr1:25262209-25263627 FORWARD LENGTH=175	19.8235	0.858565	0.752623	1.12506	0.912082	0.191898	21.0396	0.840896	1.00696	0.907519	0.918457	0.0835682	9.09876	0.960459	0.010048
873	AT1G12360.1	| Symbols: KEU | Sec1/munc18-like (SM) proteins superfamily | chr1:4201172-4206144 FORWARD LENGTH=666	75.0174	1.17283	0.558644	1.02101	0.917497	0.319913	34.868	0.920188	0.946058	0.726986	0.864411	0.119714	13.8492	0.801101	-0.0859866
874	AT3G59350.1	| Symbols: | Protein kinase superfamily protein | chr3:21932930-21934883 FORWARD LENGTH=408	45.6114	1.07177	0.864537	1.10191	1.01274	0.129227	12.7602	0.920188	0.972655	0.959264	0.950702	0.0272614	2.8675	0.461543	-0.0911964
875	AT5G55070.1	| Symbols: | Dihydrolipoamide succinyltransferase | chr5:22347637-22350409 FORWARD LENGTH=464	50.0841	0.933033	0.702222	1.07177	0.902343	0.186677	20.6881	1.06437	1.28343	1.11729	1.15503	0.114301	9.89591	0.116188	0.35618
876	AT1G01620.1	| Symbols: PIP1C, TMP-B, PIP1;3 | plasma membrane intrinsic protein 1C | chr1:225986-227176 REVERSE LENGTH=286	30.5949	1.00696	0.732043	1.01396	0.917653	0.160781	17.5209	0.952638	0.895025	1.07923	0.97563	0.0942295	9.65831	0.618577	0.0883866
877	AT4G24620.1	| Symbols: PGI1, PGI | phosphoglucose isomerase 1 | chr4:12708972-12712610 REVERSE LENGTH=613	66.9882	1.07177	0.907519	0.732043	0.903778	0.169896	18.7984	1.33793	1.18099	1.16473	1.22788	0.0956461	7.7895	0.0450462	0.442134
878	AT4G16340.1	| Symbols: SPK1 | guanyl-nucleotide exchange factors;GTPase binding;GTP binding | chr4:9228773-9241060 REVERSE LENGTH=1830	206.68	1.1487	1.12506	1.04247	1.10541	0.055776	5.04574	0.920188	0.946058	0.959264	0.941836	0.0198773	2.11048	0.00874524	-0.23103
879	AT2G38230.1	| Symbols: ATPDX1.1, PDX1.1 | pyridoxine biosynthesis 1.1 | chr2:16011475-16012404 FORWARD LENGTH=309	32.8229	0.659754	0.463294	0.582367	0.568472	0.0989643	17.4088	1.14076	0.835088	1.15669	1.04418	0.181254	17.3585	0.0162668	0.87721
880	AT2G47780.1	| Symbols: | Rubber elongation factor protein (REF) | chr2:19570076-19570864 FORWARD LENGTH=235	26.6074	0.993092	1.04247	0.993092	1.00955	0.0285057	2.8236	0.888843	0.524858	0.742262	0.718654	0.183137	25.4833	0.0530708	-0.490343
881	AT1G80300.1	| Symbols: NTT1, ATNTT1 | nucleotide transporter 1 | chr1:30191954-30194280 FORWARD LENGTH=624	68.072	0.840896	1.32869	1.25701	1.1422	0.263385	23.0594	0.895025	0.371131	0.959264	0.741807	0.322618	43.4908	0.171213	-0.622698
882	AT4G29350.1	| Symbols: PFN2, PRO2, PRF2 | profilin 2 | chr4:14450135-14451119 FORWARD LENGTH=131	13.9709	0.598739	0.493116	0.397768	0.496541	0.100529	20.2459	1.22264	0.959264	1.16473	1.11555	0.138406	12.407	0.00330692	1.16776
883	AT5G20920.1	| Symbols: EIF2 BETA, EMB1401 | eukaryotic translation initiation factor 2 beta subunit | chr5:7094994-7096661 REVERSE LENGTH=268	30.6257	0.993092	0.707107	1.02811	0.909438	0.176096	19.3632	0.90125	0.97942	0.959264	0.946645	0.040584	4.28714	0.739396	0.0578486
884	AT5G15650.1	| Symbols: RGP2, ATRGP2 | reversibly glycosylated polypeptide 2 | chr5:5092203-5094093 FORWARD LENGTH=360	40.8455	0.784584	0.721965	0.721965	0.742838	0.0361534	4.86693	1.01396	1.13288	0.972655	1.03983	0.0831889	8.00022	0.00476858	0.485232
885	AT4G26900.1	| Symbols: AT-HF, HISN4 | HIS HF | chr4:13515514-13519608 FORWARD LENGTH=592	64.1349	1.22264	0.823591	1.07923	1.04182	0.202138	19.4024	1.07177	0.97942	1.13288	1.06136	0.07726	7.27935	0.8833	0.0268072
886	AT3G18000.1	| Symbols: NMT1, XPL1, PEAMT | S-adenosyl-L-methionine-dependent methyltransferases superfamily protein | chr3:6154578-6157331 FORWARD LENGTH=491	56.0488	0.817902	0.432269	0.659754	0.636642	0.193853	30.4493	1.00696	0.920188	0.913831	0.946992	0.0520275	5.49398	0.0553343	0.57287
887	AT5G66120.2	| Symbols: | 3-dehydroquinate synthase, putative | chr5:26431516-26433649 REVERSE LENGTH=442	48.0158	0.732043	0.646176	0.543367	0.640529	0.0944644	14.7479	1.23114	1.13288	1.25701	1.20701	0.0654885	5.42566	0.00103368	0.914107
888	AT2G37170.1	| Symbols: PIP2B, PIP2;2 | plasma membrane intrinsic protein 2 | chr2:15613624-15614791 REVERSE LENGTH=285	30.4157	0.965936	1.15669	1.37554	1.16606	0.204963	17.5775	0.913831	1.18099	1.04247	1.04576	0.133611	12.7764	0.44243	-0.15708
889	AT4G16390.1	| Symbols: SVR7 | pentatricopeptide (PPR) repeat-containing protein | chr4:9257985-9260093 FORWARD LENGTH=702	78.1744	0.946058	0.965936	0.80107	0.904355	0.0899977	9.9516	1.1487	1.08673	1.30134	1.17893	0.11045	9.36873	0.0288912	0.382511
890	AT1G04170.1	| Symbols: EIF2 GAMMA | eukaryotic translation initiation factor 2 gamma subunit | chr1:1097423-1099702 FORWARD LENGTH=465	50.803	0.864537	0.876606	0.779165	0.840103	0.0531177	6.32276	1.02101	0.486327	0.97942	0.82892	0.297422	35.8806	0.95196	-0.0193326
891	AT5G13360.1	| Symbols: | Auxin-responsive GH3 family protein | chr5:4283805-4286120 FORWARD LENGTH=594	66.8869	0.692555	0.668964	0.543367	0.634962	0.0801954	12.63	1.13288	0.882703	1.22264	1.07941	0.176165	16.3205	0.0164409	0.7655
892	AT3G46220.1	| Symbols: | unknown protein; CONTAINS InterPro DOMAIN/s: Protein of unknown function DUF2042 (InterPro:IPR018611); Has 559 Blast hits to 533 proteins in 154 species: Archae - 3; Bacteria - 32; Metazoa - 305; Fungi - 42; Plants - 50; Viruses - 3; Other Eukaryotes - 124 (source: NCBI BLink). | chr3:16979174-16983970 FORWARD LENGTH=804	89.0001	1.02811	1.01396	0.986233	1.00944	0.0213039	2.11048	0.90125	0.926588	0.946058	0.924632	0.0224675	2.42989	0.00901069	-0.126597
893	AT5G43330.1	| Symbols: | Lactate/malate dehydrogenase family protein | chr5:17390552-17392449 FORWARD LENGTH=332	35.6344	1.18921	0.858565	0.790041	0.945938	0.213445	22.5644	0.97942	1.11729	0.870551	0.989086	0.123652	12.5016	0.777017	0.0643504
894	AT2G26910.1	| Symbols: PDR4, ATPDR4 | pleiotropic drug resistance 4 | chr2:11481623-11487874 FORWARD LENGTH=1420	161.143	1.10191	0.913831	1.22264	1.07946	0.155623	14.4168	0.852635	0.907519	0.664343	0.808166	0.127541	15.7816	0.079784	-0.417585
895	AT1G67090.1	| Symbols: RBCS1A | ribulose bisphosphate carboxylase small chain 1A | chr1:25048465-25049249 REVERSE LENGTH=180	20.1849	0.82932	0.63728	0.594604	0.687068	0.125028	18.1973	1.01396	1.09429	1.18921	1.09915	0.0877248	7.98113	0.00949578	0.677868
896	AT4G00900.1	| Symbols: ECA2, ATECA2 | ER-type Ca2+-ATPase 2 | chr4:382690-386226 REVERSE LENGTH=1054	115.737	1.29235	0.952638	1.23114	1.15871	0.18107	15.6269	0.952638	0.68302	0.97942	0.871693	0.163943	18.8074	0.111546	-0.41063
897	AT2G17200.1	| Symbols: DSK2 | ubiquitin family protein | chr2:7482133-7485090 REVERSE LENGTH=551	57.9989	0.742262	0.784584	0.687771	0.738206	0.0485339	6.57458	1.08673	1.07177	1.03526	1.06459	0.026476	2.48696	0.000515517	0.528205
898	AT1G09310.1	| Symbols: | Protein of unknown function, DUF538 | chr1:3009109-3009648 FORWARD LENGTH=179	19.9165	0.835088	0.619854	0.528509	0.66115	0.157406	23.8079	0.907519	1.01396	0.779165	0.900214	0.117568	13.06	0.102768	0.44529
899	AT5G15200.1	| Symbols: | Ribosomal protein S4 | chr5:4935124-4936334 REVERSE LENGTH=198	23.0042	0.607097	0.615572	0.757858	0.660176	0.0847014	12.8301	0.946058	0.624165	1.01396	0.861394	0.208233	24.1739	0.195992	0.383823
900	AT1G64520.1	| Symbols: RPN12a | regulatory particle non-ATPase 12A | chr1:23956459-23958120 FORWARD LENGTH=267	30.6686	0.742262	0.678302	0.632878	0.684481	0.0549529	8.0284	1.17283	1.07923	1.11729	1.12312	0.0470749	4.19145	0.000465211	0.714426
901	AT4G27870.1	| Symbols: | Vacuolar iron transporter (VIT) family protein | chr4:13878983-13882679 FORWARD LENGTH=761	82.4818	1.19748	1.40444	1.3566	1.31951	0.108355	8.21176	1.04972	1.12506	1.1487	1.10782	0.0516924	4.66611	0.0378783	-0.252272
902	AT2G45960.1	| Symbols: PIP1B, TMP-A, ATHH2, PIP1;2 | plasma membrane intrinsic protein 1B | chr2:18910450-18911703 FORWARD LENGTH=286	30.56	1.06437	0.664343	1.21419	0.980969	0.284255	28.977	0.876606	1.14076	0.926588	0.981319	0.140326	14.2998	0.998566	0.000514415
903	AT4G36480.1	| Symbols: ATLCB1, LCB1, EMB2779, FBR11 | long-chain base1 | chr4:17218598-17221124 FORWARD LENGTH=482	53.0888	1.10957	0.817902	1.26576	1.06441	0.227317	21.3562	0.90125	0.933033	0.913831	0.916038	0.0160058	1.74728	0.322499	-0.216573
904	AT1G08680.1	| Symbols: ZIGA4, AGD14 | ARF GAP-like zinc finger-containing protein ZIGA4 | chr1:2762820-2768387 FORWARD LENGTH=649	71.2822	0.795536	0.864537	0.712025	0.7907	0.076371	9.65867	1.06437	1.09429	1.05702	1.07189	0.019744	1.84197	0.00349478	0.438961
905	AT4G00660.1	| Symbols: RH8, ATRH8 | RNAhelicase-like 8 | chr4:274638-277438 FORWARD LENGTH=505	57.6326	0.939523	0.888843	0.835088	0.887818	0.052225	5.8824	1.09429	1.10957	1.04972	1.08453	0.0310988	2.8675	0.00497495	0.28873
906	AT1G56110.1	| Symbols: NOP56 | homolog of nucleolar protein NOP56 | chr1:20984544-20986893 REVERSE LENGTH=522	58.6184	0.806642	0.959264	1.18099	0.9823	0.188236	19.1627	0.959264	0.939523	1.07177	0.990187	0.0713423	7.20493	0.949151	0.0115377
907	AT1G15130.1	| Symbols: | Endosomal targeting BRO1-like domain-containing protein | chr1:5206217-5209848 REVERSE LENGTH=846	95.131	1	0.952638	0.858565	0.937068	0.0719914	7.68262	0.965936	0.920188	0.920188	0.935437	0.026413	2.8236	0.972385	-0.00251264
908	AT1G74030.1	| Symbols: ENO1 | enolase 1 | chr1:27839465-27841901 REVERSE LENGTH=477	51.4243	1.00696	0.806642	0.742262	0.851953	0.138042	16.203	1.09429	1.02811	1.10957	1.07733	0.0432977	4.019	0.054195	0.338609
909	AT1G43800.1	| Symbols: | Plant stearoyl-acyl-carrier-protein desaturase family protein | chr1:16577662-16579549 FORWARD LENGTH=391	44.1094	1.15669	1.20581	0.926588	1.09636	0.149065	13.5964	1.38511	0.697372	0.926588	1.00302	0.350182	34.9127	0.69285	-0.128369
910	AT1G02780.1	| Symbols: emb2386 | Ribosomal protein L19e family protein | chr1:608120-609391 REVERSE LENGTH=214	24.5727	1.02101	0.823591	1.05702	0.967207	0.125671	12.9932	0.784584	0.895025	0.907519	0.862376	0.0676589	7.84563	0.27224	-0.165508
911	AT5G01410.1	| Symbols: PDX1, ATPDX1.3, RSR4, PDX1.3, ATPDX1 | Aldolase-type TIM barrel family protein | chr5:172576-173505 REVERSE LENGTH=309	33.177	0.68302	0.594604	0.554785	0.610803	0.0656345	10.7456	1.04972	1.04247	1.10957	1.06725	0.0368281	3.45074	0.000464332	0.80512
912	AT4G24840.1	| Symbols: | FUNCTIONS IN: molecular_function unknown; INVOLVED IN: protein transport, Golgi organization; LOCATED IN: vacuole; EXPRESSED IN: 23 plant structures; EXPRESSED DURING: 13 growth stages; CONTAINS InterPro DOMAIN/s: COG complex component, COG2 (InterPro:IPR009316); Has 30201 Blast hits to 17322 proteins in 780 species: Archae - 12; Bacteria - 1396; Metazoa - 17338; Fungi - 3422; Plants…	84.548	1.20581	0.959264	1.31951	1.16153	0.184159	15.8549	0.907519	0.650671	0.882703	0.813631	0.141672	17.4123	0.0604663	-0.513576
913	AT4G24820.1	| Symbols: | 26S proteasome, regulatory subunit Rpn7;Proteasome component (PCI) domain | chr4:12790471-12792599 REVERSE LENGTH=387	44.236	1.02101	0.926588	0.852635	0.933412	0.0843958	9.04164	1.09429	0.582367	1.09429	0.923651	0.295561	31.9992	0.958777	-0.0151651
914	AT5G46860.1	| Symbols: VAM3, ATVAM3, SYP22, ATSYP22, SGR3 | Syntaxin/t-SNARE family protein | chr5:19012342-19013795 REVERSE LENGTH=268	29.4454	1.09429	0.456916	0.790041	0.780417	0.318798	40.8497	0.926588	1.02101	0.97942	0.975673	0.0473234	4.85033	0.353235	0.322153
915	AT3G27190.1	| Symbols: UKL2 | uridine kinase-like 2 | chr3:10039504-10042917 REVERSE LENGTH=483	54.1577	0.959264	0.876606	0.806642	0.880837	0.0763991	8.67347	0.97942	0.913831	0.907519	0.93359	0.0398152	4.26474	0.348671	0.0839142
916	AT5G60860.1	| Symbols: AtRABA1f, RABA1f | RAB GTPase homolog A1F | chr5:24484750-24485565 FORWARD LENGTH=217	24.2433	0.907519	0.888843	1.06437	0.953577	0.0964028	10.1096	0.97942	0.840896	1.04972	0.956678	0.106252	11.1063	0.971935	0.00468317
917	AT5G16620.1	| Symbols: PDE120, TIC40, ATTIC40 | hydroxyproline-rich glycoprotein family protein | chr5:5450808-5454256 FORWARD LENGTH=447	48.8539	0.726986	0.90125	0.80107	0.809769	0.0874572	10.8003	1.04972	1.27456	1.17283	1.1657	0.112591	9.65867	0.0124059	0.52562
918	AT2G34040.1	| Symbols: | Apoptosis inhibitory protein 5 (API5) | chr2:14377957-14382246 REVERSE LENGTH=553	61.5876	1.18099	1.1487	1	1.1099	0.0965336	8.69753	1.1487	1.16473	1.16473	1.15939	0.00925795	0.79852	0.426657	0.0629383
919	AT3G57010.1	| Symbols: | Calcium-dependent phosphotriesterase superfamily protein | chr3:21095854-21097316 REVERSE LENGTH=376	41.9352	1.26576	1.3566	1.27456	1.29897	0.0501032	3.85714	0.959264	1.01396	1.09429	1.02251	0.0679193	6.64243	0.00476115	-0.345263
920	AT4G39520.1	| Symbols: | GTP-binding protein-related | chr4:18371329-18374000 REVERSE LENGTH=369	41.0998	0.870551	0.90125	0.80107	0.857624	0.0513261	5.98469	0.812252	0.864537	0.876606	0.851132	0.034207	4.019	0.864215	-0.0109621
921	AT3G14990.1	| Symbols: | Class I glutamine amidotransferase-like superfamily protein | chr3:5047510-5049621 FORWARD LENGTH=392	41.813	1.02101	0.870551	0.812252	0.901272	0.107717	11.9517	1.1487	1.10957	1.13288	1.13038	0.0196839	1.74134	0.0222775	0.326779
922	AT5G13560.1	| Symbols: | unknown protein; BEST Arabidopsis thaliana protein match is: unknown protein (TAIR:AT2G37370.1); Has 12055 Blast hits to 8846 proteins in 811 species: Archae - 217; Bacteria - 1046; Metazoa - 6104; Fungi - 1115; Plants - 528; Viruses - 14; Other Eukaryotes - 3031 (source: NCBI BLink). | chr5:4361579-4366318 REVERSE LENGTH=679	76.5863	1.03526	1.10191	1.03526	1.05748	0.0384747	3.63835	1	1.06437	1	1.02146	0.0371641	3.63835	0.308271	-0.05
923	AT3G17820.1	| Symbols: ATGSKB6, GLN1.3, GLN1;3 | glutamine synthetase 1.3 | chr3:6097503-6099408 FORWARD LENGTH=354	38.5522	0.628507	0.624165	0.48971	0.580794	0.0789108	13.5867	1.24833	1.34723	1.15669	1.25075	0.0952957	7.61908	0.00072003	1.1067
924	AT3G56430.1	| Symbols: | unknown protein; FUNCTIONS IN: molecular_function unknown; INVOLVED IN: biological_process unknown; LOCATED IN: mitochondrion, vacuole; EXPRESSED IN: 22 plant structures; EXPRESSED DURING: 13 growth stages; BEST Arabidopsis thaliana protein match is: unknown protein (TAIR:AT2G40800.1); Has 3121 Blast hits to 1477 proteins in 196 species: Archae - 12; Bacteria - 170; Metazoa - 996; Fu…	48.4856	1.11729	1.21419	1.19748	1.17632	0.0518029	4.40381	0.888843	0.97942	0.993092	0.953785	0.0566558	5.9401	0.00738103	-0.302545
925	AT3G09900.1	| Symbols: ATRABE1E, ATRAB8E, RABE1e | RAB GTPase homolog E1E | chr3:3034687-3036379 FORWARD LENGTH=218	24.2614	0.41466	0.952638	0.946058	0.771118	0.30872	40.0353	1.02811	0.895025	1.06437	0.995836	0.0891674	8.95402	0.292463	0.368956
926	AT5G13630.1	| Symbols: GUN5, CCH, CHLH, CCH1, ABAR | magnesium-chelatase subunit chlH, chloroplast, putative / Mg-protoporphyrin IX chelatase, putative (CHLH) | chr5:4387567-4392082 REVERSE LENGTH=1381	153.46	1.02811	1.10191	1.03526	1.05509	0.0406965	3.85714	1.06437	1.05702	1.36604	1.16248	0.17633	15.1685	0.362145	0.139829
927	AT3G07810.1	| Symbols: | RNA-binding (RRM/RBD/RNP motifs) family protein | chr3:2492875-2495052 FORWARD LENGTH=494	51.8218	0.858565	0.959264	0.882703	0.900178	0.0525745	5.84046	1.12506	1.18099	1.16473	1.15693	0.0287724	2.48696	0.00176067	0.362018
928	AT4G24220.1	| Symbols: VEP1, AWI31 | NAD(P)-binding Rossmann-fold superfamily protein | chr4:12565219-12566474 FORWARD LENGTH=388	44.1839	0.594604	0.532185	0.447513	0.524767	0.0738256	14.0683	1.08673	1.04972	1.07177	1.06941	0.0186221	1.74134	0.000243918	1.02706
929	AT2G05170.1	| Symbols: ATVPS11, VPS11 | vacuolar protein sorting 11 | chr2:1870020-1873278 FORWARD LENGTH=932	105.627	1.17283	1.22264	1.20581	1.20043	0.0253348	2.11048	0.806642	0.876606	0.882703	0.855317	0.0422639	4.94132	0.000264961	-0.489018
930	AT2G40290.1	| Symbols: | Eukaryotic translation initiation factor 2 subunit 1 | chr2:16829030-16830889 REVERSE LENGTH=344	38.7048	0.812252	0.532185	0.702222	0.68222	0.141101	20.6826	0.926588	0.732043	0.965936	0.874856	0.125235	14.3149	0.151698	0.358808
931	AT3G55360.1	| Symbols: CER10, ECR, ATTSC13, TSC13 | 3-oxo-5-alpha-steroid 4-dehydrogenase family protein | chr3:20521186-20522856 REVERSE LENGTH=310	35.6824	0.907519	0.790041	1.34723	1.01493	0.293716	28.9395	1.02101	0.939523	0.933033	0.964523	0.0490288	5.08322	0.783948	-0.0734952
932	AT4G31340.1	| Symbols: | myosin heavy chain-related | chr4:15205662-15208950 FORWARD LENGTH=437	49.6003	1.21419	1.07177	1.44393	1.2433	0.187777	15.1031	0.895025	1.01396	0.933033	0.947339	0.0607441	6.41208	0.0602125	-0.392221
933	ATCG00830.1	| Symbols: RPL2.1 | ribosomal protein L2 | chrC:84337-85843 REVERSE LENGTH=274	29.8281	0.795536	1.11729	0.965936	0.959587	0.160969	16.7749	1.04972	1.15669	1.37554	1.19398	0.166083	13.91	0.154057	0.315296
934	AT2G34680.1	| Symbols: AIR9 | Outer arm dynein light chain 1 protein | chr2:14616947-14628300 REVERSE LENGTH=1708	186.727	1.06437	0.624165	0.993092	0.893876	0.23628	26.4331	0.965936	0.97942	0.952638	0.965998	0.0133913	1.38626	0.625531	0.111946
935	AT5G46290.1	| Symbols: KASI, KAS1 | 3-ketoacyl-acyl carrier protein synthase I | chr5:18774439-18776629 REVERSE LENGTH=473	50.3634	1.06437	1.09429	1.07923	1.0793	0.0149619	1.38626	0.946058	1.02101	1.04972	1.0056	0.0535215	5.32237	0.0832081	-0.102042
936	AT3G20320.1	| Symbols: TGD2 | trigalactosyldiacylglycerol2 | chr3:7087657-7089640 REVERSE LENGTH=381	41.5861	1.10191	1.23971	1.07177	1.1378	0.0895353	7.86919	1	1.07177	1.13288	1.06822	0.0665132	6.22655	0.340738	-0.0910336
937	AT3G18480.1	| Symbols: AtCASP, CASP | CCAAT-displacement protein alternatively spliced product | chr3:6336924-6341596 FORWARD LENGTH=689	79.6166	1.10957	1.18921	1.14076	1.14651	0.040129	3.50009	0.913831	0.986233	0.939523	0.946529	0.0367056	3.87792	0.00311609	-0.276535
938	AT4G12590.1	| Symbols: | Protein of unknown function DUF106, transmembrane | chr4:7451291-7452976 REVERSE LENGTH=246	27.8784	1.18921	0.673617	1.32869	1.06384	0.345061	32.4355	0.972655	1.01396	1	0.995538	0.0210106	2.11048	0.749429	-0.095728
939	AT1G63660.1	| Symbols: | GMP synthase (glutamine-hydrolyzing), putative / glutamine amidotransferase, putative | chr1:23604127-23607080 REVERSE LENGTH=534	59.2597	1.22264	1.03526	0.986233	1.08138	0.124768	11.5379	1.02811	0.888843	1.05702	0.991325	0.0899211	9.0708	0.367847	-0.125443
940	AT2G30050.1	| Symbols: | transducin family protein / WD-40 repeat family protein | chr2:12825540-12826448 FORWARD LENGTH=302	32.604	0.852635	0.752623	0.721965	0.775741	0.0683337	8.80883	1.07177	1.10191	1.00696	1.06021	0.0485192	4.57637	0.00418252	0.450705
941	AT4G22010.1	| Symbols: sks4 | SKU5 similar 4 | chr4:11663429-11666463 FORWARD LENGTH=541	60.4001	1.13288	0.876606	1.11729	1.04226	0.143672	13.7846	1.1487	1.16473	1.16473	1.15939	0.00925795	0.79852	0.231583	0.15365
942	AT4G29410.1	| Symbols: | Ribosomal L28e protein family | chr4:14468439-14469964 REVERSE LENGTH=143	15.8828	0.90125	1.04247	1.08673	1.01015	0.0968727	9.58993	0.870551	1.07923	0.946058	0.965279	0.105658	10.9459	0.616484	-0.0655524
943	AT5G19440.1	| Symbols: | NAD(P)-binding Rossmann-fold superfamily protein | chr5:6556493-6558123 FORWARD LENGTH=326	35.5534	0.659754	0.757858	0.692555	0.703389	0.0499415	7.10012	1.14076	1.07177	1.1487	1.12041	0.0423085	3.77616	0.000383347	0.671634
944	AT1G54090.1	| Symbols: ATEXO70D2, EXO70D2 | exocyst subunit exo70 family protein D2 | chr1:20189737-20191605 FORWARD LENGTH=622	70.7088	0.907519	0.82932	0.752623	0.829821	0.0774491	9.33323	0.972655	0.846745	0.952638	0.924013	0.0676599	7.3224	0.187838	0.155113
945	AT2G20190.1	| Symbols: ATCLASP, CLASP | CLIP-associated protein | chr2:8711862-8718813 REVERSE LENGTH=1439	158.834	1.26576	1.31039	1.23114	1.2691	0.03973	3.13057	0.888843	0.870551	0.920188	0.893194	0.025103	2.81047	0.000157366	-0.506759
946	AT5G49720.1	| Symbols: ATGH9A1, TSD1, DEC, KOR, RSW2, IRX2, KOR1, GH9A1 | glycosyl hydrolase 9A1 | chr5:20197765-20200168 REVERSE LENGTH=621	69.1295	1.22264	1.50525	1.51572	1.41453	0.166268	11.7542	0.852635	0.757858	0.907519	0.839337	0.0757114	9.02037	0.0054948	-0.753005
947	AT1G11260.1	| Symbols: STP1, ATSTP1 | sugar transporter 1 | chr1:3777460-3780133 FORWARD LENGTH=522	57.555	0.952638	0.986233	1.13288	1.02392	0.0958504	9.36113	0.823591	1.05702	0.913831	0.93148	0.11771	12.6369	0.351041	-0.136503
948	AT5G15490.1	| Symbols: | UDP-glucose 6-dehydrogenase family protein | chr5:5027872-5029314 REVERSE LENGTH=480	53.0653	1.02811	0.959264	0.895025	0.960801	0.0665577	6.92731	1.17283	0.864537	0.846745	0.961372	0.183348	19.0715	0.996194	0.000857871
949	AT1G11650.2	| Symbols: ATRBP45B, RBP45B | RNA-binding (RRM/RBD/RNP motifs) family protein | chr1:3914895-3917941 FORWARD LENGTH=405	44.0692	0.737135	0.615572	0.578344	0.643684	0.0830439	12.9014	1.15669	1.21419	1.20581	1.19223	0.0310647	2.6056	0.000429776	0.889239
950	AT1G76010.1	| Symbols: | Alba DNA/RNA-binding protein | chr1:28528505-28530488 REVERSE LENGTH=350	37.3423	0.80107	0.586417	0.790041	0.725843	0.120872	16.6526	0.952638	0.959264	1	0.970634	0.0256466	2.64225	0.0265021	0.41927
951	AT5G24140.1	| Symbols: SQP2 | squalene monooxygenase 2 | chr5:8164547-8167669 REVERSE LENGTH=516	56.9727	1.37554	1.49485	1.48452	1.45164	0.0661033	4.55371	1.00696	0.806642	1.02811	0.947237	0.122218	12.9026	0.0032683	-0.615885
952	AT1G63500.1	| Symbols: | Protein kinase protein with tetratricopeptide repeat domain | chr1:23556015-23558403 FORWARD LENGTH=487	54.7451	1.10191	0.852635	1.16473	1.03976	0.16507	15.8758	0.882703	0.926588	0.986233	0.931841	0.0519644	5.57653	0.340875	-0.158091
953	AT4G27640.1	| Symbols: | ARM repeat superfamily protein | chr4:13798013-13802976 REVERSE LENGTH=1048	115.141	1.20581	1.36604	1.22264	1.26483	0.0880543	6.96175	0.858565	0.823591	0.907519	0.863225	0.0421577	4.88374	0.00205113	-0.551134
954	AT1G30570.1	| Symbols: HERK2 | hercules receptor kinase 2 | chr1:10828933-10831482 FORWARD LENGTH=849	93.8698	0.993092	1.04247	1.02101	1.01886	0.0247571	2.42989	0.790041	0.840896	0.858565	0.829834	0.0355762	4.28714	0.00164589	-0.296056
955	AT1G27190.1	| Symbols: | Leucine-rich repeat protein kinase family protein | chr1:9446923-9448728 REVERSE LENGTH=601	65.3646	1	1.10957	1.04247	1.05068	0.0552445	5.25798	0.870551	0.835088	0.823591	0.843076	0.0244778	2.90339	0.00400128	-0.317586
956	AT3G04600.1	| Symbols: | Nucleotidylyl transferase superfamily protein | chr3:1243152-1245958 FORWARD LENGTH=402	45.7071	1.02101	0.840896	1.07177	0.977894	0.121328	12.407	0.993092	1.11729	1.07177	1.06072	0.0628311	5.92345	0.352992	0.117291
957	AT4G04640.1	| Symbols: ATPC1 | ATPase, F1 complex, gamma subunit protein | chr4:2350761-2351882 REVERSE LENGTH=373	40.8675	1.1487	1.56917	1.11729	1.27838	0.252315	19.737	1.07177	1.17283	1.26576	1.17012	0.09702	8.29145	0.526065	-0.127663
958	AT1G76850.1	| Symbols: SEC5A | exocyst complex component sec5 | chr1:28848013-28854282 FORWARD LENGTH=1090	121.808	1.18921	1.33793	1.23971	1.25561	0.0756254	6.02298	0.90125	0.543367	0.913831	0.78615	0.21035	26.757	0.0220097	-0.675517
959	AT5G59880.1	| Symbols: ADF3 | actin depolymerizing factor 3 | chr5:24120382-24121628 FORWARD LENGTH=139	15.894	0.823591	0.659754	0.590496	0.69128	0.119703	17.3161	1.07923	1.11729	1.07177	1.08943	0.0244116	2.24077	0.00484982	0.65623
960	AT4G31080.1	| Symbols: | Protein of unknown function (DUF2296) | chr4:15121186-15123072 FORWARD LENGTH=409	45.2967	1.05702	1.18921	1.14076	1.129	0.0668756	5.92345	0.926588	0.993092	0.933033	0.950905	0.0366777	3.85714	0.01555	-0.247668
961	AT1G12920.1	| Symbols: ERF1-2 | eukaryotic release factor 1-2 | chr1:4396555-4397859 REVERSE LENGTH=434	48.8926	0.624165	0.876606	0.835088	0.77862	0.135363	17.385	1.02811	1.08673	1.08673	1.06719	0.0338449	3.17139	0.0231217	0.454833
962	AT3G14415.1	| Symbols: | Aldolase-type TIM barrel family protein | chr3:4818667-4820748 FORWARD LENGTH=367	40.2631	1.00696	0.952638	0.817902	0.925832	0.0973357	10.5133	1.14076	1.09429	1.21419	1.14975	0.0604537	5.25798	0.0276616	0.312499
963	AT2G44610.1	| Symbols: RAB6, ATRABH1B, ATRAB6A, RAB6A | Ras-related small GTP-binding family protein | chr2:18411778-18413883 REVERSE LENGTH=208	23.0979	0.712025	1.04972	1.04247	0.934736	0.192907	20.6376	1.00696	1.11729	1.07177	1.06534	0.0554465	5.20459	0.322769	0.188682
964	AT2G47470.1	| Symbols: ATPDIL2-1, UNE5, MEE30, PDI11, ATPDI11 | thioredoxin family protein | chr2:19481503-19483683 FORWARD LENGTH=361	39.4544	0.757858	0.707107	0.619854	0.69494	0.0698021	10.0443	1.17283	1.24833	1.1487	1.18995	0.0519755	4.36786	0.000595396	0.775947
965	AT3G48530.1	| Symbols: KING1 | SNF1-related protein kinase regulatory subunit gamma 1 | chr3:17987559-17989592 FORWARD LENGTH=424	47.3745	1.08673	0.864537	0.864537	0.938603	0.128286	13.6677	1.07177	0.747425	1.02101	0.946737	0.174465	18.4281	0.951252	0.0124481
966	AT5G14430.1	| Symbols: | S-adenosyl-L-methionine-dependent methyltransferases superfamily protein | chr5:4653092-4655741 FORWARD LENGTH=612	69.8007	1.19748	1.39474	1.41421	1.33548	0.119907	8.9786	0.97942	1.08673	1.04972	1.03862	0.0545105	5.24833	0.0174881	-0.362684
967	AT2G42590.1	| Symbols: GRF9, GF14 MU | general regulatory factor 9 | chr2:17732118-17733775 REVERSE LENGTH=263	29.4836	0.615572	0.5	0.444421	0.519998	0.0873103	16.7905	1.31039	1.1487	1.20581	1.22163	0.0820009	6.7124	0.000531354	1.23223
968	AT5G40480.1	| Symbols: EMB3012 | embryo defective 3012 | chr5:16213361-16223982 FORWARD LENGTH=1923	210.515	1.26576	1.46409	1.31951	1.34978	0.102572	7.59916	0.993092	1.17283	1.10957	1.09183	0.0911745	8.3506	0.0312108	-0.305977
969	AT1G05260.1	| Symbols: RCI3, RCI3A | Peroxidase superfamily protein | chr1:1529827-1531271 FORWARD LENGTH=326	34.8656	0.846745	0.888843	0.726986	0.820858	0.0839761	10.2303	1.59107	2.07053	1.64718	1.76959	0.262123	14.8126	0.00395413	1.10821
970	AT5G27770.1	| Symbols: | Ribosomal L22e protein family | chr5:9836166-9837113 FORWARD LENGTH=124	14.0204	0.82932	0.435275	0.920188	0.728261	0.257769	35.3951	0.920188	1.02811	0.742262	0.896854	0.144347	16.0949	0.378901	0.300419
971	AT3G11400.1	| Symbols: EIF3G1, ATEIF3G1 | eukaryotic translation initiation factor 3G1 | chr3:3578536-3580366 FORWARD LENGTH=294	32.6764	0.752623	0.812252	0.716978	0.760618	0.0481379	6.32878	1.07923	1.12506	1.09429	1.09953	0.023359	2.12446	0.000392199	0.531639
972	AT1G56340.1	| Symbols: CRT1, CRT1a, AtCRT1a | calreticulin 1a | chr1:21090059-21092630 REVERSE LENGTH=425	48.4793	0.650671	0.619854	0.517632	0.596052	0.0696397	11.6835	1.33793	1.00696	1.31039	1.21843	0.183655	15.0731	0.00536928	1.03151
973	AT5G60670.1	| Symbols: | Ribosomal protein L11 family protein | chr5:24381066-24381566 REVERSE LENGTH=166	17.8137	0.882703	1.07177	1.05702	1.00383	0.105159	10.4758	0.817902	0.926588	0.888843	0.877778	0.0551814	6.28649	0.139849	-0.19359
974	AT5G14790.1	| Symbols: | ARM repeat superfamily protein | chr5:4784058-4785508 FORWARD LENGTH=346	37.9666	0.986233	0.907519	0.907519	0.933757	0.0454453	4.86693	0.952638	0.933033	0.554785	0.813485	0.224256	27.5673	0.414101	-0.198931
975	AT1G30630.1	| Symbols: | Coatomer epsilon subunit | chr1:10858546-10860173 REVERSE LENGTH=292	32.5633	1.02811	0.650671	0.986233	0.888339	0.206889	23.2894	1.02101	1.02811	0.650671	0.899932	0.215896	23.9902	0.949683	0.0187059
976	AT5G04530.1	| Symbols: KCS19 | 3-ketoacyl-CoA synthase 19 | chr5:1292222-1293616 REVERSE LENGTH=464	52.5608	1.19748	0.823591	1.38511	1.13539	0.285861	25.1773	1	1.07923	1.06437	1.04787	0.0421137	4.019	0.627547	-0.115737
977	AT5G62390.1	| Symbols: ATBAG7, BAG7 | BCL-2-associated athanogene 7 | chr5:25052377-25054170 REVERSE LENGTH=446	51.5174	1.16473	1.25701	1.19748	1.20641	0.0467835	3.87792	0.846745	0.757858	0.946058	0.85022	0.0941478	11.0733	0.00421103	-0.50481
978	AT1G07770.1	| Symbols: RPS15A | ribosomal protein S15A | chr1:2408413-2409065 REVERSE LENGTH=130	14.7769	0.882703	0.790041	0.888843	0.853862	0.0553558	6.48299	0.972655	0.737135	0.933033	0.880941	0.126106	14.3149	0.750573	0.0450417
979	AT1G33170.1	| Symbols: | S-adenosyl-L-methionine-dependent methyltransferases superfamily protein | chr1:12027262-12030397 FORWARD LENGTH=639	73.1213	1.18099	1.33793	1.18921	1.23604	0.0883306	7.14625	0.986233	0.852635	1.19748	1.01212	0.173873	17.1791	0.117618	-0.288354
980	AT1G67930.1	| Symbols: | Golgi transport complex protein-related | chr1:25474218-25477332 REVERSE LENGTH=832	91.5752	1.11729	1.26576	1.11729	1.16678	0.0857189	7.34664	0.986233	0.933033	0.913831	0.944366	0.0375074	3.97171	0.014646	-0.305111
981	AT4G39990.1	| Symbols: ATRABA4B, ATRAB11G, ATGB3, RABA4B | RAB GTPase homolog A4B | chr4:18542722-18543779 FORWARD LENGTH=224	24.3733	0.986233	0.768438	1.20581	0.986826	0.218686	22.1605	0.972655	0.876606	1.07923	0.976163	0.101357	10.3832	0.942602	-0.0156738
982	AT5G57655.2	| Symbols: | xylose isomerase family protein | chr5:23347030-23349805 FORWARD LENGTH=477	53.6676	0.882703	0.650671	0.747425	0.760266	0.116548	15.3299	1.23114	1.27456	1.28343	1.26304	0.0279789	2.2152	0.00190608	0.732328
983	AT2G45810.1	| Symbols: | DEA(D/H)-box RNA helicase family protein | chr2:18859836-18862318 FORWARD LENGTH=528	60.3648	1	0.965936	0.895025	0.953654	0.0535545	5.61571	1.03526	1.04247	1.06437	1.04737	0.015159	1.44734	0.0434046	0.135229
984	AT4G39660.1	| Symbols: AGT2 | alanine:glyoxylate aminotransferase 2 | chr4:18406797-18409262 FORWARD LENGTH=476	51.9017	0.655197	0.607097	0.566442	0.609579	0.0444294	7.28854	1.20581	1.23114	1.24833	1.22843	0.0213911	1.74134	2.64993e-05	1.01093
985	AT5G38410.1	| Symbols: | Ribulose bisphosphate carboxylase (small chain) family protein | chr5:15377501-15378306 REVERSE LENGTH=181	20.2532	0.858565	0.632878	0.619854	0.703766	0.134218	19.0715	0.913831	0.779165	1.07923	0.924075	0.150294	16.2643	0.131187	0.392914
986	AT3G28715.1	| Symbols: | ATPase, V0/A0 complex, subunit C/D | chr3:10778025-10780350 FORWARD LENGTH=351	40.7429	0.952638	0.673617	0.858565	0.828273	0.141956	17.1387	1.01396	0.76313	0.965936	0.914342	0.133137	14.5609	0.486391	0.142627
987	AT5G18400.1	| Symbols: | Cytokine-induced anti-apoptosis inhibitor 1, Fe-S biogenesis | chr5:6092955-6094566 REVERSE LENGTH=269	29.0659	0.80107	0.76313	0.659754	0.741318	0.0731393	9.86612	0.895025	0.895025	0.907519	0.89919	0.00721346	0.802218	0.0204639	0.278533
988	AT2G26730.1	| Symbols: | Leucine-rich repeat protein kinase family protein | chr2:11388621-11391286 FORWARD LENGTH=658	71.689	0.965936	1.10957	1.16473	1.08008	0.102627	9.50181	0.852635	0.882703	0.952638	0.895992	0.0513089	5.72649	0.0498734	-0.26958
989	AT5G58410.1	| Symbols: | HEAT/U-box domain-containing protein | chr5:23609663-23617343 FORWARD LENGTH=1873	208.593	1.19748	0.846745	1.1487	1.06431	0.189986	17.8507	0.888843	0.895025	0.939523	0.907797	0.0276488	3.0457	0.230806	-0.229474
990	AT2G37130.1	| Symbols: | Peroxidase superfamily protein | chr2:15598225-15600004 REVERSE LENGTH=327	36.6995	0.920188	0.846745	0.742262	0.836398	0.0894131	10.6903	1.23114	1.49485	1.33793	1.35464	0.132644	9.79186	0.00495578	0.695648
991	AT1G12780.1	| Symbols: UGE1, ATUGE1 | UDP-D-glucose/UDP-D-galactose 4-epimerase 1 | chr1:4356124-4358120 REVERSE LENGTH=351	39.1148	0.586417	0.547147	0.496546	0.54337	0.0450545	8.29167	1.19748	1.17283	1.20581	1.19204	0.0171459	1.43837	2.00878e-05	1.13343
992	AT3G55320.1	| Symbols: PGP20 | P-glycoprotein 20 | chr3:20507391-20513393 REVERSE LENGTH=1408	155.038	1.17283	1.25701	1.16473	1.19819	0.0510999	4.26474	0.882703	0.907519	0.946058	0.912093	0.031924	3.50009	0.0011915	-0.393608
993	AT4G13430.1	| Symbols: IIL1, ATLEUC1 | isopropyl malate isomerase large subunit 1 | chr4:7804194-7807789 REVERSE LENGTH=509	54.9605	1.00696	0.907519	0.732043	0.882173	0.139198	15.779	1.07923	1.07923	1.05702	1.07182	0.0128231	1.19638	0.0785233	0.280936
994	AT5G20660.1	| Symbols: | Zn-dependent exopeptidases superfamily protein | chr5:6986402-6990947 FORWARD LENGTH=910	100.013	1.10957	1.25701	1.26576	1.21078	0.0877597	7.24819	0.939523	1.10957	1.01396	1.02102	0.0852428	8.34881	0.0548566	-0.245929
995	AT4G34050.1	| Symbols: CCoAOMT1 | S-adenosyl-L-methionine-dependent methyltransferases superfamily protein | chr4:16310844-16311973 FORWARD LENGTH=259	29.1188	0.959264	0.784584	0.707107	0.816985	0.129163	15.8098	0.939523	0.933033	0.965936	0.946164	0.0174281	1.84197	0.161171	0.211781
996	AT5G52240.1	| Symbols: MSBP1, ATMP1, AtMAPR5 | membrane steroid binding protein 1 | chr5:21213121-21214557 FORWARD LENGTH=220	24.3722	0.952638	0.747425	1.04972	0.916593	0.154336	16.838	0.952638	1.1487	0.97942	1.02692	0.106311	10.3524	0.365548	0.163969
997	AT1G17890.1	| Symbols: GER2 | NAD(P)-binding Rossmann-fold superfamily protein | chr1:6154478-6155596 REVERSE LENGTH=328	36.1864	0.773782	0.752623	0.574349	0.700252	0.109547	15.6439	1.12506	1.04247	1	1.05584	0.0635931	6.02298	0.00826529	0.592448
998	AT1G48480.1	| Symbols: RKL1 | receptor-like kinase 1 | chr1:17918475-17920743 FORWARD LENGTH=655	71.0687	1.05702	1.18099	1.18099	1.13967	0.0715768	6.2805	0.907519	0.946058	0.993092	0.94889	0.0428569	4.51653	0.0166661	-0.264301
999	AT5G61170.1	| Symbols: | Ribosomal protein S19e family protein | chr5:24611158-24612202 FORWARD LENGTH=143	15.6694	0.721965	0.578344	0.864537	0.721615	0.143097	19.8301	0.933033	0.913831	0.986233	0.944366	0.0375074	3.97171	0.0595402	0.388116
1000	AT5G36230.1	| Symbols: | ARM repeat superfamily protein | chr5:14273519-14276773 FORWARD LENGTH=411	47.1676	0.80107	0.882703	1.14076	0.941512	0.177319	18.8334	0.668964	0.926588	0.707107	0.767553	0.139043	18.1151	0.252145	-0.294714
1001	AT5G58100.1	| Symbols: | unknown protein; INVOLVED IN: pollen exine formation; EXPRESSED IN: 19 plant structures; EXPRESSED DURING: 8 growth stages; BEST Arabidopsis thaliana protein match is: unknown protein (TAIR:AT3G28720.1); Has 35333 Blast hits to 34131 proteins in 2444 species: Archae - 798; Bacteria - 22429; Metazoa - 974; Fungi - 991; Plants - 531; Viruses - 0; Other Eukaryotes - 9610 (source: NCBI B…	107.59	1.09429	0.702222	1.06437	0.953629	0.218238	22.885	0.946058	1.00696	0.959264	0.970759	0.032035	3.29999	0.899493	0.0256856
1002	AT2G25430.1	| Symbols: | epsin N-terminal homology (ENTH) domain-containing protein / clathrin assembly protein-related | chr2:10822716-10824677 FORWARD LENGTH=653	72.0208	1.10957	1.14076	1.19748	1.14927	0.0445677	3.87792	0.888843	0.655197	0.864537	0.802859	0.128455	15.9997	0.0115749	-0.5175
1003	AT1G05500.1	| Symbols: SYTE, ATSYTE, NTMC2TYPE2.1, NTMC2T2.1, SYT5 | Calcium-dependent lipid-binding (CaLB domain) family protein | chr1:1625098-1628940 FORWARD LENGTH=560	62.8712	1.05702	1.05702	1.09429	1.06944	0.0215211	2.01237	0.952638	0.97942	1.11729	1.01645	0.0883496	8.69199	0.369875	-0.0733229
1004	AT3G61430.1	| Symbols: PIP1A, ATPIP1, PIP1, PIP1;1 | plasma membrane intrinsic protein 1A | chr3:22733657-22735113 FORWARD LENGTH=286	30.651	1.07177	0.61132	0.972655	0.88525	0.242351	27.3766	0.90125	0.858565	1	0.919939	0.0725456	7.88592	0.823933	0.0554535
1005	AT1G06400.1	| Symbols: ARA2, ATRABA1A, ATRAB11E, ARA-2 | Ras-related small GTP-binding family protein | chr1:1951089-1952686 REVERSE LENGTH=216	23.8942	0.959264	0.882703	1.15669	0.999552	0.141366	14.1429	0.959264	1.10957	1.06437	1.0444	0.0771168	7.38382	0.654733	0.0633229
1006	AT5G22060.1	| Symbols: ATJ2, J2 | DNAJ homologue 2 | chr5:7303798-7305668 REVERSE LENGTH=419	46.391	0.779165	0.795536	0.773782	0.782828	0.0113302	1.44734	1.04247	1.09429	1.04972	1.06216	0.0280649	2.64225	8.9534e-05	0.440232
1007	AT2G38530.1	| Symbols: LTP2, LP2, cdf3 | lipid transfer protein 2 | chr2:16128481-16128948 FORWARD LENGTH=118	11.9119	0.779165	1.20581	1.06437	1.01645	0.217321	21.3805	0.920188	0.835088	0.933033	0.896103	0.0532294	5.9401	0.404275	-0.1818
1008	AT3G05060.1	| Symbols: | NOP56-like pre RNA processing ribonucleoprotein | chr3:1413174-1415564 REVERSE LENGTH=533	58.9485	1.17283	1.20581	1.09429	1.15765	0.0572878	4.94865	0.952638	0.97942	1.02811	0.986724	0.0382643	3.87792	0.0126731	-0.230475
1009	AT5G66510.1	| Symbols: GAMMA CA3 | gamma carbonic anhydrase 3 | chr5:26550016-26551496 REVERSE LENGTH=258	27.8021	0.697372	0.521233	1.09429	0.770966	0.293533	38.0734	0.907519	1.07177	0.959264	0.979519	0.0839795	8.57355	0.302269	0.345406
1010	AT3G44340.1	| Symbols: CEF | clone eighty-four | chr3:16011923-16019873 REVERSE LENGTH=1096	117.597	1.17283	1.11729	1.01396	1.10136	0.0806263	7.32061	0.895025	0.586417	0.876606	0.786016	0.173103	22.0228	0.045917	-0.486656
1011	AT3G17520.1	| Symbols: | Late embryogenesis abundant protein (LEA) family protein | chr3:5999462-6000358 REVERSE LENGTH=298	32.5212	0.664343	0.697372	0.590496	0.650737	0.0547214	8.40914	0.965936	1.16473	0.952638	1.02777	0.118801	11.5591	0.00752903	0.65937
1012	AT4G13170.1	| Symbols: | Ribosomal protein L13 family protein | chr4:7655133-7656542 REVERSE LENGTH=206	23.5958	0.933033	0.835088	1.1487	0.972273	0.160445	16.5021	0.913831	1	0.913831	0.942554	0.0497494	5.27815	0.774566	-0.0447859
1013	AT5G42970.1	| Symbols: COP8, FUS4, EMB134, COP14, CSN4, FUS8, ATS4 | Proteasome component (PCI) domain protein | chr5:17237470-17240649 REVERSE LENGTH=397	44.9112	0.939523	0.732043	0.692555	0.78804	0.132665	16.8348	1.02101	1	1.05702	1.02601	0.0288357	2.81047	0.0385531	0.380704
1014	AT1G17720.2	| Symbols: ATB BETA | Protein phosphatase 2A, regulatory subunit PR55 | chr1:6093949-6098065 REVERSE LENGTH=500	56.1225	0.986233	0.768438	0.673617	0.809429	0.160288	19.8027	1.10957	1.08673	1.09429	1.09687	0.0116326	1.06053	0.0362967	0.438411
1015	AT5G11040.1	| Symbols: TRS120, AtTRS120 | TRS120 | chr5:3495332-3500610 FORWARD LENGTH=1186	129.495	1.20581	1.18099	1.17283	1.18655	0.0171734	1.44734	0.920188	0.959264	0.97942	0.952957	0.0301157	3.16024	0.000308225	-0.316283
1016	AT3G28290.1	| Symbols: AT14A | Protein of unknown function (DUF677) | chr3:10547873-10549030 FORWARD LENGTH=385	42.91	1.1487	0.858565	1.23114	1.07947	0.195699	18.1292	1.10957	1.24833	0.846745	1.06822	0.203962	19.0937	0.94833	-0.0151202
1017	AT2G39480.1	| Symbols: PGP6 | P-glycoprotein 6 | chr2:16478249-16484827 REVERSE LENGTH=1407	155.759	0.812252	1.26576	1.21419	1.0974	0.248288	22.6251	0.876606	0.913831	0.939523	0.909987	0.0316342	3.47634	0.264412	-0.270174
1018	AT5G58070.1	| Symbols: ATTIL, TIL | temperature-induced lipocalin | chr5:23500512-23501156 REVERSE LENGTH=186	21.4028	0.870551	0.986233	0.920188	0.925657	0.0580347	6.26957	0.888843	0.817902	0.888843	0.865196	0.0409576	4.73391	0.214417	-0.097451
1019	ATCG00180.1	| Symbols: RPOC1 | DNA-directed RNA polymerase family protein | chrC:20251-23084 REVERSE LENGTH=680	78.5147	1.02101	0.655197	0.926588	0.867599	0.189908	21.8889	1	1.03526	1.18921	1.07482	0.100616	9.36113	0.170226	0.309
1020	AT3G28710.1	| Symbols: | ATPase, V0/A0 complex, subunit C/D | chr3:10773144-10775594 REVERSE LENGTH=351	40.747	0.933033	0.697372	0.864537	0.831647	0.121224	14.5764	1	0.784584	0.946058	0.910214	0.112092	12.3149	0.456131	0.130234
1021	AT3G53020.1	| Symbols: STV1, RPL24B, RPL24 | Ribosomal protein L24e family protein | chr3:19660749-19661912 REVERSE LENGTH=163	18.6024	0.655197	0.712025	0.993092	0.786771	0.180924	22.9958	0.952638	0.993092	0.97942	0.97505	0.0205783	2.11048	0.147794	0.309532
1022	AT3G52200.1	| Symbols: LTA3 | Dihydrolipoamide acetyltransferase, long form protein | chr3:19360317-19366091 FORWARD LENGTH=637	68.8017	0.795536	0.823591	0.888843	0.83599	0.0478729	5.72649	0.986233	1.15669	0.993092	1.04534	0.0964932	9.23082	0.0281409	0.322412
1023	AT5G53560.1	| Symbols: ATB5-A, B5 #2, ATCB5-E, CB5-E | cytochrome B5 isoform E | chr5:21759628-21760353 FORWARD LENGTH=134	15.0566	1.19748	1.25701	1.33793	1.26414	0.0704951	5.57653	0.993092	1.13288	1	1.04199	0.0787903	7.56151	0.0219762	-0.278812
1024	AT1G45201.1	| Symbols: ATTLL1, TLL1 | triacylglycerol lipase-like 1 | chr1:17123889-17128462 FORWARD LENGTH=479	54.7232	1.49485	1.79005	1.76541	1.68344	0.163784	9.72917	1.19748	1.43396	1.23114	1.28753	0.127924	9.93562	0.0299437	-0.386806
1025	AT1G53840.1	| Symbols: ATPME1, PME1 | pectin methylesterase 1 | chr1:20101533-20103458 FORWARD LENGTH=586	64.0909	1.07923	1.26576	1.23114	1.19204	0.0992214	8.32364	1	1.16473	1.06437	1.07637	0.0830196	7.71294	0.196381	-0.147265
1026	AT5G07190.1	| Symbols: ATS3 | seed gene 3 | chr5:2237610-2238488 FORWARD LENGTH=213	23.0503	0.90125	0.673617	0.82932	0.801396	0.116358	14.5194	0.888843	0.840896	1.00696	0.912232	0.0854645	9.36873	0.254373	0.186885
1027	AT3G19130.1	| Symbols: ATRBP47B, RBP47B | RNA-binding protein 47B | chr3:6611398-6613823 REVERSE LENGTH=435	48.0708	1.20581	1.11729	1	1.1077	0.103238	9.32009	1.54756	0.972655	1.61328	1.37783	0.352431	25.5786	0.271631	0.314838
1028	AT1G67230.1	| Symbols: LINC1 | little nuclei1 | chr1:25151561-25156032 REVERSE LENGTH=1132	128.997	1.10191	1.21419	1.1487	1.15493	0.0564039	4.88374	1.00696	1.1487	0.742262	0.965972	0.206294	21.3562	0.200676	-0.257756
1029	AT1G01900.1	| Symbols: ATSBT1.1, SBTI1.1 | subtilase family protein | chr1:310332-313011 FORWARD LENGTH=774	83.177	1.31951	1.03526	1.3566	1.23713	0.175798	14.2102	0.784584	1.01396	0.939523	0.912689	0.117018	12.8213	0.0563361	-0.438797
1030	AT1G78920.1	| Symbols: AVP2, AVPL1, AtVHP2;1, VHP2;1, VP2 | vacuolar H+-pyrophosphatase 2 | chr1:29672340-29676761 FORWARD LENGTH=802	85.0594	1.21419	1.50525	1.37554	1.36499	0.145812	10.6823	0.97942	1.13288	0.702222	0.938176	0.218273	23.2657	0.0480077	-0.540965
1031	AT2G31960.1	| Symbols: ATGSL03, GSL03, ATGSL3 | glucan synthase-like 3 | chr2:13589545-13600066 FORWARD LENGTH=1950	225.856	1.04972	1.15669	1.06437	1.09026	0.0579946	5.31934	0.840896	0.876606	0.882703	0.866735	0.0225836	2.6056	0.0033998	-0.331007
1032	AT5G63840.1	| Symbols: RSW3, PSL5 | Glycosyl hydrolases family 31 protein | chr5:25545056-25548922 FORWARD LENGTH=921	104.191	0.757858	0.742262	0.628507	0.709542	0.0706108	9.9516	1.12506	1.21419	1.21419	1.18448	0.0514629	4.34476	0.000709439	0.739297
1033	AT2G30870.1	| Symbols: ATGSTF10, ERD13, ATGSTF4, GSTF10 | glutathione S-transferase PHI 10 | chr2:13141490-13142392 FORWARD LENGTH=215	24.1968	0.952638	0.721965	0.641713	0.772105	0.161413	20.9056	1.00696	1.09429	1.03526	1.0455	0.0445604	4.26209	0.0474438	0.43733
1034	AT2G19940.1	| Symbols: | oxidoreductases, acting on the aldehyde or oxo group of donors, NAD or NADP as acceptor;copper ion binding | chr2:8613168-8615649 FORWARD LENGTH=401	44.09	1.06437	1	0.97942	1.0146	0.0443162	4.36786	1.04972	1.02811	1.11729	1.06504	0.0465194	4.36786	0.245481	0.07
1035	AT3G05560.1	| Symbols: | Ribosomal L22e protein family | chr3:1614641-1615204 FORWARD LENGTH=124	13.9914	0.895025	0.779165	0.959264	0.877818	0.0912745	10.3979	0.952638	1.06437	0.659754	0.892254	0.208958	23.4191	0.917963	0.0235328
1036	AT3G06350.1	| Symbols: EMB3004, MEE32 | dehydroquinate dehydratase, putative / shikimate dehydrogenase, putative | chr3:1924536-1927701 REVERSE LENGTH=603	65.7368	0.920188	0.76313	0.641713	0.77501	0.139617	18.0149	0.952638	0.864537	0.926588	0.914588	0.0452597	4.94865	0.174867	0.238907
1037	AT3G23800.1	| Symbols: SBP3 | selenium-binding protein 3 | chr3:8581701-8583704 FORWARD LENGTH=480	53.3072	0.48971	0.429283	0.373712	0.430902	0.0580159	13.4638	0.870551	0.858565	0.82932	0.852812	0.0212091	2.48696	0.000292254	0.984869
1038	AT4G08850.1	| Symbols: | Leucine-rich repeat receptor-like protein kinase family protein | chr4:5636693-5640496 REVERSE LENGTH=1045	115.332	1.04247	1.16473	1.13288	1.11336	0.0634288	5.69705	0.933033	1.00696	0.952638	0.964209	0.0382956	3.97171	0.0251984	-0.207504
1039	AT1G77940.1	| Symbols: | Ribosomal protein L7Ae/L30e/S12e/Gadd45 family protein | chr1:29304116-29305288 REVERSE LENGTH=112	12.2645	0.864537	0.876606	0.888843	0.876662	0.0121528	1.38626	0.790041	0.852635	0.840896	0.827858	0.0332716	4.019	0.0754589	-0.082638
1040	AT2G33800.1	| Symbols: | Ribosomal protein S5 family protein | chr2:14300925-14302352 REVERSE LENGTH=303	32.6068	1	1.04247	0.846745	0.96307	0.102954	10.6902	1.12506	1.19748	1.42405	1.24886	0.155978	12.4896	0.057064	0.374901
1041	AT1G79690.1	| Symbols: atnudt3, NUDT3 | nudix hydrolase homolog 3 | chr1:29985360-29990171 FORWARD LENGTH=772	86.7842	1	0.870551	0.773782	0.881444	0.113502	12.8768	0.907519	0.959264	0.97942	0.948735	0.0370891	3.90932	0.384299	0.106135
1042	AT3G27280.1	| Symbols: ATPHB4, PHB4 | prohibitin 4 | chr3:10076904-10078051 FORWARD LENGTH=279	30.6011	0.768438	1.24833	1.26576	1.09417	0.282231	25.794	0.97942	1.10957	0.795536	0.961509	0.157781	16.4097	0.516538	-0.186471
1043	AT3G08030.1	| Symbols: | Protein of unknown function, DUF642 | chr3:2564191-2565819 FORWARD LENGTH=365	39.0232	1.48452	1.44393	1.34723	1.42523	0.0705295	4.94865	1.7411	1.11729	2.14355	1.66731	0.517094	31.0136	0.46675	0.22633
1044	AT4G33510.1	| Symbols: DHS2 | 3-deoxy-d-arabino-heptulosonate 7-phosphate synthase | chr4:16116496-16118549 FORWARD LENGTH=507	56.0955	1.23971	1.34723	1.14076	1.24257	0.103265	8.31058	1.01396	0.90125	1.09429	1.00317	0.096973	9.66668	0.042937	-0.308762
1045	AT4G18480.1	| Symbols: CHLI1, CH42, CH-42, CHL11, CHLI-1 | P-loop containing nucleoside triphosphate hydrolases superfamily protein | chr4:10201897-10203361 REVERSE LENGTH=424	46.2232	1.08673	1.46409	1.05702	1.20261	0.226929	18.8697	1.18921	1.13288	1.3566	1.22623	0.116365	9.48965	0.880331	0.0280594
1046	AT4G00400.1	| Symbols: GPAT8, AtGPAT8 | glycerol-3-phosphate acyltransferase 8 | chr4:174312-176734 REVERSE LENGTH=500	55.8136	1.34723	1.6245	1.52626	1.49933	0.140583	9.37638	0.972655	1.05702	0.959264	0.996312	0.0529973	5.31934	0.00439725	-0.58965
1047	AT4G24330.1	| Symbols: | Protein of unknown function (DUF1682) | chr4:12603848-12606229 REVERSE LENGTH=478	53.8951	1.16473	1.24833	1.28343	1.23216	0.0609754	4.94865	0.882703	0.965936	0.888843	0.912494	0.0463841	5.08322	0.00194451	-0.433307
1048	AT2G20630.1	| Symbols: PIA1 | PP2C induced by AVRRPM1 | chr2:8897826-8899648 REVERSE LENGTH=279	30.4596	0.913831	0.82932	0.779165	0.840772	0.06806	8.09494	1.02811	1.07923	1.03526	1.04754	0.0276785	2.64225	0.00819448	0.317213
1049	AT1G06840.1	| Symbols: | Leucine-rich repeat protein kinase family protein | chr1:2097854-2103208 REVERSE LENGTH=953	105.54	0.747425	1.09429	1.09429	0.978671	0.200265	20.463	0.907519	0.913831	0.532185	0.784512	0.218544	27.8573	0.319963	-0.319028
1050	AT3G02200.2	| Symbols: | Proteasome component (PCI) domain protein | chr3:406692-408919 FORWARD LENGTH=417	46.7372	0.965936	0.63728	0.888843	0.830686	0.171873	20.6905	1	1	0.97942	0.99314	0.0118817	1.19638	0.177758	0.257693
1051	AT4G20110.1	| Symbols: VSR7, VSR3;1, BP80-3;1 | VACUOLAR SORTING RECEPTOR 7 | chr4:10875567-10878545 FORWARD LENGTH=625	69.7367	1.18099	1.23114	1.24833	1.22016	0.034988	2.8675	0.939523	1.10191	0.993092	1.01151	0.0827425	8.18012	0.0158278	-0.270559
1052	AT5G40760.1	| Symbols: G6PD6 | glucose-6-phosphate dehydrogenase 6 | chr5:16311284-16314556 FORWARD LENGTH=515	59.0614	0.882703	0.702222	0.602904	0.729276	0.141848	19.4505	1.07923	1.10957	1.07177	1.08686	0.0200196	1.84197	0.0124137	0.575624
1053	AT2G41790.1	| Symbols: | Insulinase (Peptidase family M16) family protein | chr2:17429453-17436110 REVERSE LENGTH=970	110.907	0.562529	0.432269	0.835088	0.609962	0.205556	33.6998	1.04247	0.946058	1.00696	0.998493	0.048758	4.88316	0.0333611	0.711033
1054	AT1G05150.1	| Symbols: | Calcium-binding tetratricopeptide family protein | chr1:1484280-1486706 REVERSE LENGTH=808	90.0947	1.12506	1.16473	1.10191	1.13057	0.0317742	2.81047	0.913831	0.946058	0.823591	0.894493	0.0634822	7.097	0.00450737	-0.337902
1055	AT3G19760.1	| Symbols: EIF4A-III | eukaryotic initiation factor 4A-III | chr3:6863790-6866242 FORWARD LENGTH=408	45.7974	1.1487	0.602904	1.17283	0.974812	0.322308	33.0636	1	1.00696	0.882703	0.96322	0.069816	7.24819	0.95437	-0.01726
1056	AT3G14390.1	| Symbols: | Pyridoxal-dependent decarboxylase family protein | chr3:4806771-4808954 FORWARD LENGTH=484	53.5056	1.09429	0.864537	0.806642	0.921824	0.152142	16.5045	1.15669	1.07177	1.05702	1.09516	0.0537934	4.91192	0.136328	0.248578
1057	AT1G15930.1	| Symbols: | Ribosomal protein L7Ae/L30e/S12e/Gadd45 family protein | chr1:5471702-5472741 FORWARD LENGTH=144	15.349	0.784584	0.716978	0.659754	0.720439	0.062487	8.67347	1.23971	1.24833	1.17283	1.22029	0.0413237	3.38638	0.000320218	0.760278
1058	AT1G09020.1	| Symbols: SNF4, ATSNF4 | homolog of yeast sucrose nonfermenting 4 | chr1:2900149-2904212 REVERSE LENGTH=487	53.4146	1.00696	0.959264	0.888843	0.951687	0.0594198	6.24363	1.06437	1.11729	1.12506	1.10224	0.0330244	2.99612	0.0185252	0.211877
1059	AT3G49720.1	| Symbols: | unknown protein; FUNCTIONS IN: molecular_function unknown; INVOLVED IN: biological_process unknown; LOCATED IN: chloroplast thylakoid membrane, Golgi apparatus, plasma membrane, membrane; EXPRESSED IN: 25 plant structures; EXPRESSED DURING: 15 growth stages; BEST Arabidopsis thaliana protein match is: unknown protein (TAIR:AT5G65810.1); Has 64 Blast hits to 64 proteins in 11 species:…	28.4959	1.27456	1.05702	1.55833	1.29664	0.251384	19.3874	0.993092	1.12506	0.97942	1.03252	0.0804285	7.7895	0.158089	-0.328598
1060	AT5G54900.1	| Symbols: ATRBP45A, RBP45A | RNA-binding protein 45A | chr5:22295412-22298126 FORWARD LENGTH=387	42.2792	0.752623	0.702222	0.687771	0.714206	0.0340464	4.76703	1.18921	1.18099	1.16473	1.17831	0.0124552	1.05704	2.44882e-05	0.722309
1061	AT5G07030.1	| Symbols: | Eukaryotic aspartyl protease family protein | chr5:2183600-2185717 REVERSE LENGTH=455	48.6449	1.06437	0.707107	0.993092	0.921523	0.189079	20.5181	1.04972	0.926588	1.28343	1.08658	0.181252	16.681	0.336401	0.237698
1062	AT3G53460.1	| Symbols: CP29 | chloroplast RNA-binding protein 29 | chr3:19819738-19821423 REVERSE LENGTH=342	35.9673	0.406126	0.456916	0.408951	0.423998	0.0285429	6.73184	1.27456	1.23114	1.20581	1.23717	0.0347703	2.81047	6.20166e-06	1.54492
1063	AT4G02080.1	| Symbols: ASAR1, ATSARA1C, ATSAR2, SAR2 | secretion-associated RAS super family 2 | chr4:921554-922547 FORWARD LENGTH=193	21.9984	0.664343	0.61132	0.524858	0.600174	0.0704071	11.7311	1.14076	1.13288	0.812252	1.02863	0.187433	18.2215	0.0207176	0.777277
1064	AT4G11120.1	| Symbols: | translation elongation factor Ts (EF-Ts), putative | chr4:6778066-6779934 FORWARD LENGTH=395	43.1463	1.08673	0.913831	0.895025	0.965197	0.105674	10.9484	0.986233	1.07923	1.23114	1.09887	0.123631	11.2508	0.227673	0.187123
1065	AT3G62830.1	| Symbols: UXS2, ATUXS2, AUD1 | NAD(P)-binding Rossmann-fold superfamily protein | chr3:23232539-23235353 FORWARD LENGTH=445	49.9218	1.25701	0.933033	1.25701	1.14902	0.18705	16.2791	1.09429	0.933033	0.959264	0.99553	0.0865314	8.69199	0.266595	-0.206867
1066	AT3G09200.1	| Symbols: | Ribosomal protein L10 family protein | chr3:2823364-2825020 REVERSE LENGTH=320	34.0938	0.628507	0.590496	0.532185	0.583729	0.048516	8.31139	1.09429	1.15669	1.04972	1.10023	0.0537325	4.88374	0.000246443	0.914437
1067	AT5G16880.1	| Symbols: | Target of Myb protein 1 | chr5:5549658-5551274 FORWARD LENGTH=407	45.2644	0.926588	0.876606	0.80107	0.868088	0.0631911	7.27935	1.02101	1.07923	1.02811	1.04278	0.0317601	3.0457	0.012864	0.264528
1068	AT5G50000.1	| Symbols: | Protein kinase superfamily protein | chr5:20342838-20345033 REVERSE LENGTH=385	42.6837	1.07177	0.757858	1.14076	0.990132	0.204091	20.6125	0.888843	0.986233	0.959264	0.94478	0.0502847	5.32237	0.727584	-0.0676424
1069	AT2G26780.1	| Symbols: | ARM repeat superfamily protein | chr2:11410125-11423598 FORWARD LENGTH=1826	201.065	1.11729	1.07923	1.10191	1.09947	0.0191456	1.74134	0.90125	0.895025	0.952638	0.916305	0.0316193	3.45074	0.00101228	-0.262914
1070	AT5G25460.1	| Symbols: | Protein of unknown function, DUF642 | chr5:8863430-8865394 FORWARD LENGTH=369	39.9345	1.3566	1.02811	1.42405	1.26959	0.211826	16.6846	1.15669	1.20581	1.30134	1.22128	0.0735574	6.02298	0.727961	-0.0559689
1071	AT3G13772.1	| Symbols: TMN7, AtTMN7 | transmembrane nine 7 | chr3:4521712-4524394 REVERSE LENGTH=641	74.1668	1.20581	1.19748	1.26576	1.22301	0.0372494	3.0457	1	1.14076	1.04247	1.06108	0.0722037	6.80476	0.0259999	-0.204913
1072	AT3G04880.1	| Symbols: DRT102 | DNA-damage-repair/toleration protein (DRT102) | chr3:1346431-1347363 REVERSE LENGTH=310	33.1944	0.594604	0.532185	0.45376	0.526849	0.0705734	13.3954	1.10191	0.61132	1.11729	0.943504	0.287783	30.5015	0.0715536	0.840638
1073	AT5G03040.1	| Symbols: iqd2 | IQ-domain 2 | chr5:710380-712406 REVERSE LENGTH=461	50.414	0.952638	0.972655	0.952638	0.95931	0.0115568	1.2047	0.926588	0.90125	0.97942	0.935753	0.0398827	4.26209	0.381418	-0.0358699
1074	AT1G65980.1	| Symbols: TPX1 | thioredoxin-dependent peroxidase 1 | chr1:24559524-24560753 REVERSE LENGTH=162	17.399	0.578344	0.521233	0.450625	0.516734	0.0639782	12.3813	1.31039	1.34723	1.24833	1.30199	0.0499847	3.83911	7.44076e-05	1.33322
1075	AT4G18100.1	| Symbols: | Ribosomal protein L32e | chr4:10035715-10036475 REVERSE LENGTH=133	15.4755	0.907519	1.09429	1.09429	1.03204	0.107834	10.4487	0.882703	0.972655	0.972655	0.942671	0.0519338	5.50922	0.265566	-0.130666
1076	AT5G43060.1	| Symbols: | Granulin repeat cysteine protease family protein | chr5:17269784-17272117 REVERSE LENGTH=463	51.1526	0.913831	0.673617	0.876606	0.821351	0.129289	15.741	1.06437	1.07923	0.993092	1.04556	0.0460446	4.40381	0.0473628	0.34821
1077	AT5G17020.1	| Symbols: XPO1A, ATCRM1, ATXPO1, XPO1, HIT2 | exportin 1A | chr5:5594904-5602467 FORWARD LENGTH=1075	123.146	1.14076	1.02101	0.939523	1.03377	0.101225	9.79186	1	1	1.01396	1.00465	0.00805951	0.802218	0.645537	-0.0412124
1078	AT1G62740.1	| Symbols: Hop2 | stress-inducible protein, putative | chr1:23231026-23233380 FORWARD LENGTH=571	64.4611	1.01396	0.952638	0.817902	0.928167	0.100293	10.8055	1.02101	1.07923	1.05702	1.05242	0.0293792	2.79159	0.10854	0.181254
1079	AT4G38740.1	| Symbols: ROC1 | rotamase CYP 1 | chr4:18083620-18084138 REVERSE LENGTH=172	18.3431	0.650671	0.532185	0.50698	0.563279	0.0767261	13.6213	0.965936	1.21419	1.16473	1.11495	0.131402	11.7854	0.00328344	0.985065
1080	AT4G19710.2	| Symbols: AK-HSDH II, AK-HSDH | aspartate kinase-homoserine dehydrogenase ii | chr4:10725229-10729536 FORWARD LENGTH=916	100.169	1.1487	1.10957	0.939523	1.06593	0.111207	10.4328	0.993092	0.895025	1.10957	0.999229	0.107404	10.7487	0.496439	-0.0932257
1081	AT2G36620.1	| Symbols: RPL24A | ribosomal protein L24 | chr2:15350548-15351819 REVERSE LENGTH=164	18.8204	0.895025	0.702222	1.02101	0.872753	0.160558	18.3967	0.933033	1.05702	1.02811	1.00605	0.0648692	6.44788	0.253295	0.205063
1082	AT3G52960.1	| Symbols: | Thioredoxin superfamily protein | chr3:19639699-19640403 FORWARD LENGTH=234	24.6509	0.993092	0.773782	0.726986	0.831287	0.142068	17.0901	1.09429	1.10191	1.10191	1.09937	0.00439445	0.399725	0.0308819	0.403256
1083	AT2G40660.1	| Symbols: | Nucleic acid-binding, OB-fold-like protein | chr2:16966011-16968866 FORWARD LENGTH=389	42.0442	0.993092	1.06437	1.04972	1.03573	0.037642	3.63436	1.09429	1.05702	1.05702	1.06944	0.0215211	2.01237	0.249277	0.0462169
1084	AT1G66530.1	| Symbols: | Arginyl-tRNA synthetase, class Ic | chr1:24819064-24822277 REVERSE LENGTH=590	66.3862	1.01396	0.692555	0.926588	0.877701	0.166186	18.9342	0.993092	1.00696	1.02101	1.00702	0.0139599	1.38626	0.250388	0.198291
1085	AT2G27720.1	| Symbols: | 60S acidic ribosomal protein family | chr2:11818696-11819370 FORWARD LENGTH=115	11.4268	0.358489	0.460094	0.384219	0.400934	0.0528246	13.1754	1.10191	1.20581	0.524858	0.94419	0.366849	38.8533	0.0640653	1.23571
1086	AT5G11880.1	| Symbols: | Pyridoxal-dependent decarboxylase family protein | chr5:3827806-3829942 REVERSE LENGTH=489	54.1119	1.07177	0.913831	0.812252	0.932619	0.130777	14.0225	1.15669	1.09429	1.06437	1.10512	0.0471011	4.26209	0.0980406	0.24484
1087	AT3G43190.1	| Symbols: SUS4, ATSUS4 | sucrose synthase 4 | chr3:15179204-15182577 REVERSE LENGTH=808	92.9259	ND	ND	ND	ND	ND	ND	ND	ND	ND	ND	ND	ND	#DIV/0!	#VALUE!
1088	AT2G40890.1	| Symbols: CYP98A3 | cytochrome P450, family 98, subfamily A, polypeptide 3 | chr2:17058291-17060532 REVERSE LENGTH=508	57.8719	1.16473	0.959264	1.16473	1.09624	0.118628	10.8213	0.692555	0.535887	0.852635	0.693692	0.158377	22.831	0.0243713	-0.660201
1089	AT3G57650.1	| Symbols: LPAT2 | lysophosphatidyl acyltransferase 2 | chr3:21349751-21352839 FORWARD LENGTH=389	43.63	0.840896	1.22264	1.29235	1.11863	0.243037	21.7263	0.920188	0.939523	0.972655	0.944122	0.0265343	2.81047	0.283973	-0.244688
1090	AT1G12310.1	| Symbols: | Calcium-binding EF-hand family protein | chr1:4187500-4187946 REVERSE LENGTH=148	16.4883	0.646176	0.716978	0.712025	0.691726	0.0395251	5.71397	1.1487	1.14076	0.97942	1.08963	0.0955246	8.76672	0.00263053	0.655562
1091	AT1G31780.1	| Symbols: | CONTAINS InterPro DOMAIN/s: Conserved oligomeric complex COG6 (InterPro:IPR010490); Has 384 Blast hits to 379 proteins in 190 species: Archae - 0; Bacteria - 4; Metazoa - 151; Fungi - 156; Plants - 42; Viruses - 0; Other Eukaryotes - 31 (source: NCBI BLink). | chr1:11391341-11394610 FORWARD LENGTH=680	75.7266	1.39474	1.3566	1.24833	1.33323	0.0759546	5.69705	0.939523	0.939523	0.882703	0.920583	0.0328049	3.56349	0.00098754	-0.534302
1092	AT2G31660.1	| Symbols: SAD2, URM9 | ARM repeat superfamily protein | chr2:13464519-13471353 FORWARD LENGTH=1040	119.154	1.13288	0.732043	0.993092	0.952673	0.203454	21.3562	1.03526	0.965936	1.03526	1.01216	0.0400269	3.95462	0.645355	0.0873777
1093	AT3G61130.1	| Symbols: GAUT1, LGT1 | galacturonosyltransferase 1 | chr3:22622399-22625514 FORWARD LENGTH=673	77.3058	1.21419	1.31951	1.28343	1.27238	0.053519	4.20622	1	0.737135	0.965936	0.901024	0.14295	15.8653	0.0135444	-0.497888
1094	AT2G34470.1	| Symbols: UREG, PSKF109 | urease accessory protein G | chr2:14530900-14532411 REVERSE LENGTH=275	30.046	1.04972	0.986233	0.895025	0.976991	0.0777588	7.959	0.959264	0.946058	0.598739	0.834687	0.204443	24.4934	0.322828	-0.227111
1095	AT3G05190.1	| Symbols: | D-aminoacid aminotransferase-like PLP-dependent enzymes superfamily protein | chr3:1471457-1475067 FORWARD LENGTH=555	62.1549	0.876606	0.779165	0.68302	0.779597	0.0967935	12.4158	1.05702	1.07177	1.07177	1.06685	0.00851905	0.79852	0.00688381	0.452564
1096	AT4G17390.1	| Symbols: | Ribosomal protein L23/L15e family protein | chr4:9714407-9715545 REVERSE LENGTH=204	24.2062	0.812252	0.965936	1	0.926063	0.100024	10.8009	0.852635	0.986233	0.933033	0.923967	0.0672588	7.27935	0.977414	-0.00326909
1097	ATMG00510.1	| Symbols: NAD7 | NADH dehydrogenase subunit 7 | chrM:132071-138153 FORWARD LENGTH=394	44.5313	1.17283	1.23971	1.17283	1.19513	0.038609	3.23054	1.04247	1.07923	1.05702	1.05957	0.0185137	1.74728	0.00538669	-0.173683
1098	AT5G63680.1	| Symbols: | Pyruvate kinase family protein | chr5:25490507-25492530 FORWARD LENGTH=510	54.9644	1.26576	1.07177	0.965936	1.10116	0.152054	13.8086	0.926588	0.959264	0.993092	0.959648	0.0332539	3.46522	0.190446	-0.198441
1099	AT5G48180.1	| Symbols: NSP5 | nitrile specifier protein 5 | chr5:19541283-19542358 REVERSE LENGTH=326	35.8124	0.721965	0.678302	0.61132	0.670529	0.0557303	8.31139	1.21419	0.726986	1.23971	1.0603	0.288937	27.2506	0.08347	0.661096
1100	AT5G45420.1	| Symbols: | Duplicated homeodomain-like superfamily protein | chr5:18405668-18406597 REVERSE LENGTH=309	34.3237	1.31951	1.34723	1.38511	1.35062	0.0329314	2.43825	0.959264	0.965936	0.946058	0.957086	0.0101167	1.05704	3.84952e-05	-0.496898
1101	AT4G02520.1	| Symbols: ATGSTF2, ATPM24.1, ATPM24, GST2, GSTF2 | glutathione S-transferase PHI 2 | chr4:1110673-1111531 REVERSE LENGTH=212	24.0956	0.650671	0.562529	0.528509	0.58057	0.0630474	10.8596	1.42405	1.25701	1.18099	1.28735	0.124337	9.65831	0.000927407	1.14887
1102	AT4G14710.1	| Symbols: ATARD2 | RmlC-like cupins superfamily protein | chr4:8424897-8426360 REVERSE LENGTH=199	23.3234	0.482968	0.411796	0.329877	0.408214	0.0766084	18.7668	1.12506	1.18099	1.05702	1.12102	0.0620857	5.53831	0.000234106	1.45742
1103	AT4G01310.1	| Symbols: | Ribosomal L5P family protein | chr4:544166-545480 REVERSE LENGTH=262	28.308	0.846745	0.673617	0.721965	0.747442	0.089332	11.9517	1.27456	1.32869	1.52626	1.3765	0.132487	9.62491	0.00241828	0.880973
1104	AT5G14950.1	| Symbols: GMII, ATGMII | golgi alpha-mannosidase II | chr5:4837484-4841792 REVERSE LENGTH=1173	134.623	1.23114	1.25701	1.24833	1.2455	0.0131653	1.05704	0.913831	0.993092	1.04972	0.985547	0.0682561	6.92571	0.00292822	-0.337724
1105	AT3G06050.1	| Symbols: PRXIIF, ATPRXIIF | peroxiredoxin IIF | chr3:1826311-1827809 REVERSE LENGTH=201	21.4141	0.510506	0.510506	0.429283	0.483432	0.0468943	9.7003	1.27456	1.37554	1.27456	1.30822	0.0583015	4.45655	4.43327e-05	1.43622
1106	AT2G37690.1	| Symbols: | phosphoribosylaminoimidazole carboxylase, putative / AIR carboxylase, putative | chr2:15806111-15810240 FORWARD LENGTH=642	69.6897	1.15669	1.02101	0.952638	1.04345	0.103858	9.95341	1.00696	0.965936	1.10957	1.02749	0.073985	7.20058	0.838994	-0.0222358
1107	AT5G48900.1	| Symbols: | Pectin lyase-like superfamily protein | chr5:19825240-19828909 FORWARD LENGTH=417	46.6799	0.895025	0.687771	0.852635	0.81181	0.109492	13.4874	0.993092	1.17283	1.04247	1.06946	0.092863	8.68313	0.0359276	0.397674
1108	AT5G46750.1	| Symbols: AGD9 | ARF-GAP domain 9 | chr5:18969950-18971817 REVERSE LENGTH=402	43.5055	0.939523	0.882703	0.795536	0.872587	0.0725242	8.31139	1.08673	1.19748	1.18921	1.15781	0.061689	5.32809	0.00656742	0.408023
1109	AT5G47880.1	| Symbols: ERF1-1 | eukaryotic release factor 1-1 | chr5:19386555-19387865 REVERSE LENGTH=436	48.6747	0.773782	0.532185	0.732043	0.679337	0.129135	19.0089	0.888843	0.870551	0.888843	0.882745	0.010561	1.19638	0.0530313	0.37787
1110	AT5G60980.1	| Symbols: | Nuclear transport factor 2 (NTF2) family protein with RNA binding (RRM-RBD-RNP motifs) domain | chr5:24543988-24546027 FORWARD LENGTH=459	49.3675	0.586417	0.63728	0.524858	0.582852	0.0562957	9.65867	1.17283	1.25701	1.16473	1.19819	0.0510999	4.26474	0.000150234	1.03966
1111	AT2G45140.1	| Symbols: PVA12 | plant VAP homolog 12 | chr2:18611029-18612971 FORWARD LENGTH=239	26.4076	0.952638	1.29235	1.23114	1.15871	0.18107	15.6269	0.864537	0.920188	0.888843	0.891189	0.0278993	3.13057	0.0647213	-0.378718
1112	AT5G23900.1	| Symbols: | Ribosomal protein L13e family protein | chr5:8064176-8065081 REVERSE LENGTH=206	23.4529	1.29235	1.51572	2.08493	1.631	0.408672	25.0565	1.21419	1.52626	1.51572	1.41872	0.177205	12.4905	0.455515	-0.201164
1113	AT5G18280.1	| Symbols: ATAPY2, APY2 | apyrase 2 | chr5:6050799-6054875 REVERSE LENGTH=578	62.8589	1.18099	0.895025	1.29235	1.12279	0.204958	18.2544	0.986233	0.993092	0.939523	0.972949	0.0291507	2.99612	0.278242	-0.206652
1114	AT1G77590.1	| Symbols: LACS9 | long chain acyl-CoA synthetase 9 | chr1:29148501-29151776 REVERSE LENGTH=691	76.1093	1.1487	1.31039	1.21419	1.22443	0.0813319	6.64243	0.959264	1.07177	1.01396	1.015	0.0562619	5.54305	0.0214297	-0.270631
1115	AT3G45030.1	| Symbols: | Ribosomal protein S10p/S20e family protein | chr3:16471606-16472312 REVERSE LENGTH=124	13.8515	0.852635	0.712025	1.01396	0.85954	0.151086	17.5775	0.952638	1.11729	1.02811	1.03268	0.0824195	7.98113	0.156385	0.264756
1116	AT5G49830.1	| Symbols: EXO84B | exocyst complex component 84B | chr5:20250803-20254766 REVERSE LENGTH=752	82.6788	1.12506	1.13288	1.08673	1.11489	0.0246971	2.2152	0.895025	0.812252	0.882703	0.863327	0.0446588	5.17287	0.00103275	-0.368926
1117	AT1G02130.1	| Symbols: ATRAB1B, ARA5, ARA-5, ATRABD2A, RABD2A, RA-5 | RAS 5 | chr1:400350-401788 REVERSE LENGTH=203	22.6162	0.403321	1.00696	0.926588	0.778955	0.327781	42.0796	1	0.870551	1.02101	0.963854	0.0814835	8.45392	0.396728	0.307275
1118	AT3G13290.1	| Symbols: VCR | varicose-related | chr3:4297529-4303113 FORWARD LENGTH=1340	145.776	1.12506	1.1487	0.965936	1.0799	0.0993987	9.20446	0.864537	0.90125	0.846745	0.870844	0.0277946	3.19168	0.0247112	-0.310408
1119	AT5G47770.1	| Symbols: FPS1 | farnesyl diphosphate synthase 1 | chr5:19345297-19347415 FORWARD LENGTH=384	44.2145	0.673617	0.532185	0.466516	0.557439	0.105835	18.9859	1.19748	1.25701	1.08673	1.18041	0.0864131	7.32061	0.00139057	1.0824
1120	AT5G09510.1	| Symbols: | Ribosomal protein S19 family protein | chr5:2955698-2956554 REVERSE LENGTH=152	17.0433	0.806642	0.757858	0.895025	0.819842	0.0695296	8.48085	0.972655	1.18099	1.13288	1.09551	0.109081	9.95712	0.0209978	0.418186
1121	AT1G74690.1	| Symbols: IQD31 | IQ-domain 31 | chr1:28061498-28063924 REVERSE LENGTH=587	65.142	1.04972	1.05702	0.939523	1.01542	0.0658295	6.48299	1.01396	1.03526	1.02811	1.02578	0.0108429	1.05704	0.801259	0.0146451
1122	AT5G56630.1	| Symbols: PFK7 | phosphofructokinase 7 | chr5:22924311-22926728 FORWARD LENGTH=485	53.4302	1.16473	1.08673	0.97942	1.07696	0.0930423	8.63932	1.03526	1.04247	1.08673	1.05482	0.027871	2.64225	0.713112	-0.0299692
1123	AT1G04270.1	| Symbols: RPS15 | cytosolic ribosomal protein S15 | chr1:1141852-1142960 REVERSE LENGTH=152	17.1003	0.795536	0.76313	0.895025	0.817897	0.0687321	8.40351	0.959264	1.17283	1.11729	1.08313	0.110807	10.2303	0.0243805	0.405214
1124	AT5G16840.1	| Symbols: BPA1 | binding partner of acd11 1 | chr5:5536042-5538026 FORWARD LENGTH=259	27.1997	1.01396	1.07923	1.01396	1.03572	0.0376829	3.63835	0.907519	0.986233	0.946058	0.946603	0.0393596	4.15798	0.0472217	-0.129796
1125	AT5G16730.1	| Symbols: | Plant protein of unknown function (DUF827) | chr5:5497890-5500775 FORWARD LENGTH=853	96.1319	0.76313	0.888843	0.76313	0.805034	0.0725805	9.01583	1.06437	1.25701	1.07923	1.13354	0.107191	9.45635	0.0117338	0.49371
1126	AT5G52470.1	| Symbols: FIB1, FBR1, ATFIB1, ATFBR1, SKIP7 | fibrillarin 1 | chr5:21294290-21296509 FORWARD LENGTH=308	32.7911	1.13288	1.33793	1.20581	1.22554	0.103936	8.48085	0.895025	0.965936	1.02101	0.960658	0.0631592	6.57458	0.0195661	-0.351323
1127	AT2G45470.1	| Symbols: FLA8, AGP8 | FASCICLIN-like arabinogalactan protein 8 | chr2:18742797-18744059 REVERSE LENGTH=420	43.0304	0.812252	0.659754	0.907519	0.793175	0.124979	15.7568	0.90125	0.76313	1	0.888127	0.118979	13.3967	0.39452	0.163126
1128	AT1G35620.1	| Symbols: ATPDIL5-2, ATPDI8, PDI8, PDIL5-2 | PDI-like 5-2 | chr1:13156504-13158280 FORWARD LENGTH=440	49.8015	1.18921	1.30134	1.31039	1.26698	0.0675059	5.32809	0.939523	1	1	0.979841	0.0349166	3.56349	0.00281878	-0.370775
1129	AT1G76790.1	| Symbols: | O-methyltransferase family protein | chr1:28822355-28823630 REVERSE LENGTH=367	40.1787	0.926588	0.840896	0.737135	0.834873	0.0948702	11.3634	1.43396	1.48452	1.45397	1.45748	0.0254664	1.74728	0.000391155	0.803851
1130	AT2G17840.1	| Symbols: ERD7 | Senescence/dehydration-associated protein-related | chr2:7755923-7757798 REVERSE LENGTH=452	48.952	1.23114	1.20581	1.05702	1.16466	0.0940747	8.07746	1.06437	0.628507	1.03526	0.909381	0.243679	26.7961	0.165764	-0.356949
1131	AT4G28080.1	| Symbols: | Tetratricopeptide repeat (TPR)-like superfamily protein | chr4:13948993-13957840 REVERSE LENGTH=1819	198.974	1.08673	1.15669	0.907519	1.05031	0.128515	12.2359	1.04247	1.06437	1.24833	1.11839	0.113065	10.1096	0.5288	0.0906011
1132	AT2G18110.1	| Symbols: | Translation elongation factor EF1B/ribosomal protein S6 family protein | chr2:7872636-7873713 FORWARD LENGTH=231	25.2326	0.532185	0.482968	0.438303	0.484485	0.0469595	9.69266	1.20581	1.30134	1.19748	1.23488	0.0577115	4.67346	6.3051e-05	1.34984
1133	AT2G40800.1	| Symbols: | unknown protein; BEST Arabidopsis thaliana protein match is: unknown protein (TAIR:AT3G56430.1); Has 43 Blast hits to 43 proteins in 15 species: Archae - 0; Bacteria - 0; Metazoa - 0; Fungi - 0; Plants - 41; Viruses - 0; Other Eukaryotes - 2 (source: NCBI BLink). | chr2:17024653-17026769 REVERSE LENGTH=377	41.6921	1.14076	1.27456	1.23971	1.21834	0.0694097	5.69705	0.926588	1.02811	1.02101	0.991905	0.0566772	5.71397	0.0119048	-0.296648
1134	AT3G50590.1	| Symbols: | Transducin/WD40 repeat-like superfamily protein | chr3:18771292-18779220 FORWARD LENGTH=1614	176.176	1.20581	1.30134	1.25701	1.25472	0.0478083	3.81027	0.76313	0.823591	0.812252	0.799658	0.0321382	4.019	0.00016527	-0.649912
1135	AT2G34300.1	| Symbols: | S-adenosyl-L-methionine-dependent methyltransferases superfamily protein | chr2:14473916-14476811 REVERSE LENGTH=770	86.8083	1.01396	1.03526	1.56917	1.20613	0.31458	26.0817	0.846745	0.716978	0.82932	0.797681	0.070432	8.8296	0.0932165	-0.596503
1136	AT5G63190.1	| Symbols: | MA3 domain-containing protein | chr5:25346145-25348563 FORWARD LENGTH=702	77.4897	0.90125	0.532185	0.757858	0.730431	0.186055	25.4719	1.00696	1.01396	0.641713	0.887543	0.212924	23.9902	0.390353	0.281068
1137	AT5G19620.1	| Symbols: EMB213, OEP80, ATOEP80, TOC75 | outer envelope protein of 80 kDa | chr5:6623323-6627641 FORWARD LENGTH=732	79.8684	1.1487	1.32869	1.22264	1.23334	0.0904697	7.33533	1.01396	1.07177	1.13288	1.07287	0.0594698	5.54305	0.0621616	-0.201094
1138	AT4G25140.1	| Symbols: OLEO1, OLE1 | oleosin 1 | chr4:12900498-12901259 FORWARD LENGTH=173	18.5395	0.952638	0.590496	0.986233	0.843122	0.219424	26.0252	0.80107	0.673617	0.852635	0.775774	0.0921509	11.8786	0.649695	-0.120106
1139	AT1G52730.1	| Symbols: | Transducin/WD40 repeat-like superfamily protein | chr1:19642866-19644978 FORWARD LENGTH=343	37.7126	0.952638	0.870551	0.876606	0.899931	0.0457455	5.08322	1	0.993092	1.08673	1.02661	0.0521848	5.08322	0.0341281	0.19
1140	AT5G19690.1	| Symbols: STT3A | staurosporin and temperature sensitive 3-like A | chr5:6652649-6658214 FORWARD LENGTH=779	86.04	1.20581	1.28343	0.846745	1.11199	0.232967	20.9504	0.993092	1.09429	0.97942	1.02227	0.0627489	6.13819	0.554572	-0.121373
1141	AT4G23630.1	| Symbols: BTI1, RTNLB1 | VIRB2-interacting protein 1 | chr4:12318070-12319574 FORWARD LENGTH=275	30.4912	0.895025	0.590496	1.07177	0.852432	0.243449	28.5594	0.888843	0.97942	0.840896	0.903053	0.0703468	7.78988	0.746777	0.0832268
1142	AT4G17100.1	| Symbols: | CONTAINS InterPro DOMAIN/s: Endoribonuclease XendoU (InterPro:IPR018998); Has 943 Blast hits to 770 proteins in 162 species: Archae - 0; Bacteria - 61; Metazoa - 472; Fungi - 40; Plants - 78; Viruses - 35; Other Eukaryotes - 257 (source: NCBI BLink). | chr4:9610164-9612513 REVERSE LENGTH=434	49.3668	0.673617	0.558644	0.503478	0.578579	0.0868038	15.0029	1.25701	1.22264	1.25701	1.24556	0.0198453	1.59329	0.000203642	1.1062
1143	AT1G65220.1	| Symbols: | ARM repeat superfamily protein | chr1:24226204-24228799 FORWARD LENGTH=411	47.0125	1.06437	1.13288	1.10957	1.10227	0.0348345	3.16024	0.926588	0.907519	0.986233	0.940113	0.0410628	4.36786	0.00644503	-0.229577
1144	AT3G28720.1	| Symbols: | unknown protein; FUNCTIONS IN: molecular_function unknown; INVOLVED IN: biological_process unknown; LOCATED IN: cellular_component unknown; EXPRESSED IN: 25 plant structures; EXPRESSED DURING: 13 growth stages; BEST Arabidopsis thaliana protein match is: unknown protein (TAIR:AT5G58100.1); Has 1610 Blast hits to 344 proteins in 85 species: Archae - 0; Bacteria - 567; Metazoa - 95; Fu…	76.4078	1.09429	1.18921	1.20581	1.1631	0.0601658	5.17287	0.965936	1.13288	1.05702	1.05195	0.0835893	7.94615	0.134927	-0.144918
1145	AT4G16180.2	| Symbols: | unknown protein; FUNCTIONS IN: molecular_function unknown; INVOLVED IN: biological_process unknown; LOCATED IN: plasma membrane; BEST Arabidopsis thaliana protein match is: unknown protein (TAIR:AT3G28720.1); Has 5 Blast hits to 5 proteins in 3 species: Archae - 0; Bacteria - 0; Metazoa - 0; Fungi - 0; Plants - 4; Viruses - 0; Other Eukaryotes - 1 (source: NCBI BLink). | chr4:9165365…	92.2934	0.790041	1.21419	1.23114	1.07846	0.249922	23.1739	1.02811	1.07177	1.01396	1.03795	0.0301357	2.90339	0.794262	-0.0552375
1146	AT3G12490.1	| Symbols: ATCYSB, ATCYS6, CYSB | cystatin B | chr3:3960523-3961777 REVERSE LENGTH=201	22.4456	0.607097	0.578344	0.476319	0.55392	0.0687251	12.407	1.1487	0.779165	1.18099	1.03629	0.223258	21.544	0.0232381	0.903671
1147	AT3G09300.1	| Symbols: ORP3B | OSBP(oxysterol binding protein)-related protein 3B | chr3:2858068-2860462 FORWARD LENGTH=458	51.905	0.702222	0.664343	0.558644	0.641736	0.0744111	11.5953	1.22264	1.11729	1.00696	1.11563	0.107852	9.66738	0.00331347	0.797803
1148	AT4G20980.1	| Symbols: | Eukaryotic translation initiation factor 3 subunit 7 (eIF-3) | chr4:11216997-11218772 FORWARD LENGTH=591	66.6654	0.76313	0.806642	0.737135	0.768969	0.0351195	4.5671	1.07923	1.07177	1.12506	1.09202	0.0288539	2.64225	0.000250141	0.506003
1149	AT1G53430.1	| Symbols: | Leucine-rich repeat transmembrane protein kinase | chr1:19935298-19940959 FORWARD LENGTH=1030	113.887	1.07923	0.712025	1.11729	0.969513	0.223802	23.0839	0.835088	0.907519	0.920188	0.887598	0.0459143	5.17287	0.568221	-0.127354
1150	AT3G11630.1	| Symbols: | Thioredoxin superfamily protein | chr3:3672189-3673937 FORWARD LENGTH=266	29.0559	0.63728	0.668964	0.539614	0.615286	0.0674214	10.9577	1.16473	1.31951	1.30134	1.26186	0.0846039	6.70469	0.000491491	1.03622
1151	AT2G28630.1	| Symbols: KCS12 | 3-ketoacyl-CoA synthase 12 | chr2:12275719-12277149 REVERSE LENGTH=476	53.9207	1.17283	1.24833	1.3566	1.25926	0.0923706	7.33533	0.933033	0.913831	0.90125	0.916038	0.0160058	1.74728	0.00316723	-0.459092
1152	AT3G62120.1	| Symbols: | Class II aaRS and biotin synthetases superfamily protein | chr3:23001227-23003849 REVERSE LENGTH=530	60.6987	1.10957	0.993092	0.952638	1.01843	0.0814769	8.00022	0.952638	0.952638	1.1487	1.01799	0.113195	11.1195	0.995884	-0.000626083
1153	AT3G21370.1	| Symbols: BGLU19 | beta glucosidase 19 | chr3:7524286-7527579 REVERSE LENGTH=527	59.9591	0.952638	0.986233	0.846745	0.928539	0.0727995	7.84022	1.07177	1.18921	1.13288	1.13129	0.0587331	5.1917	0.0198723	0.284933
1154	AT3G46040.1	| Symbols: RPS15AD | ribosomal protein S15A D | chr3:16914891-16915529 FORWARD LENGTH=130	14.7469	0.913831	0.726986	0.876606	0.839141	0.0988963	11.7854	1.02101	0.692555	0.959264	0.890944	0.174562	19.5929	0.677868	0.0864207
1155	AT5G06140.1	| Symbols: SNX1, ATSNX1 | sorting nexin 1 | chr5:1856212-1858752 REVERSE LENGTH=402	46.476	1.23114	1.19748	1.10191	1.17684	0.0670454	5.69705	1.09429	0.993092	1.05702	1.04813	0.0511821	4.88316	0.0574033	-0.167097
1156	AT3G07020.1	| Symbols: | UDP-Glycosyltransferase superfamily protein | chr3:2217841-2221590 REVERSE LENGTH=637	69.2596	1	1.01396	1.07177	1.02858	0.0380542	3.6997	0.752623	0.76313	0.795536	0.77043	0.0223686	2.90339	0.000534715	-0.416915
1157	AT1G70850.1	| Symbols: MLP34 | MLP-like protein 34 | chr1:26715429-26716744 REVERSE LENGTH=316	35.5297	1.13288	0.870551	0.76313	0.922188	0.190209	20.6258	1.59107	1.51572	1.43396	1.51358	0.0785806	5.1917	0.00761224	0.714834
1158	AT2G17340.1	| Symbols: | Uncharacterised conserved protein (UCP030210) | chr2:7541615-7544089 REVERSE LENGTH=367	40.814	0.716978	0.624165	0.528509	0.623217	0.0942379	15.1212	0.972655	0.952638	0.959264	0.961519	0.0101972	1.06053	0.00347935	0.62558
1159	AT1G64330.1	| Symbols: | myosin heavy chain-related | chr1:23872172-23873970 FORWARD LENGTH=555	64.4369	1.23114	1.21419	1.10191	1.18241	0.0702366	5.9401	1.12506	1.06437	0.97942	1.05628	0.0731551	6.92571	0.097521	-0.16274
1160	AT2G44640.1	| Symbols: | FUNCTIONS IN: molecular_function unknown; INVOLVED IN: biological_process unknown; LOCATED IN: mitochondrion, chloroplast, plasma membrane, plastid, chloroplast envelope; EXPRESSED IN: 23 plant structures; EXPRESSED DURING: 13 growth stages; CONTAINS InterPro DOMAIN/s: Protein of unknown function DUF3769 (InterPro:IPR022244); BEST Arabidopsis thaliana protein match is: pigment defect…	49.7819	1.15669	1.04247	1.23114	1.14343	0.0950352	8.31139	0.972655	1.12506	1.14076	1.07949	0.0928566	8.60187	0.451433	-0.0830185
1161	AT1G52280.1	| Symbols: AtRABG3d, RABG3d | RAB GTPase homolog G3D | chr1:19468150-19469449 REVERSE LENGTH=206	23.0364	0.972655	1.20581	1.22264	1.1337	0.139724	12.3246	0.926588	1.03526	0.926588	0.962814	0.0627446	6.5168	0.12546	-0.235712
1162	AT2G32920.1	| Symbols: ATPDIL2-3, PDI9, ATPDI9, PDIL2-3 | PDI-like 2-3 | chr2:13962502-13965406 REVERSE LENGTH=440	47.7062	0.959264	0.920188	0.840896	0.906783	0.0603117	6.65117	1.02811	1.13288	1.06437	1.07512	0.0532062	4.94885	0.0222515	0.245672
1163	AT1G16300.1	| Symbols: GAPCP-2 | glyceraldehyde-3-phosphate dehydrogenase of plastid 2 | chr1:5574433-5577406 FORWARD LENGTH=420	44.7999	0.888843	0.888843	0.952638	0.910108	0.0368322	4.04702	1	0.986233	1.01396	1.00006	0.0138635	1.38626	0.0166907	0.135983
1164	AT4G25630.1	| Symbols: FIB2, ATFIB2 | fibrillarin 2 | chr4:13074239-13076205 FORWARD LENGTH=320	33.6144	1.10191	1.31951	1.18099	1.2008	0.110146	9.17267	0.888843	0.946058	1	0.944967	0.0555867	5.8824	0.0229294	-0.345663
1165	AT3G63260.1	| Symbols: ATMRK1 | Protein kinase superfamily protein | chr3:23373090-23374747 REVERSE LENGTH=391	42.5371	0.882703	1.02101	0.993092	0.965603	0.0731377	7.57431	0.812252	0.895025	0.852635	0.853304	0.0413904	4.8506	0.0816259	-0.178369
1166	AT5G04870.1	| Symbols: CPK1, ATCPK1 | calcium dependent protein kinase 1 | chr5:1417015-1419877 REVERSE LENGTH=610	68.1924	1.00696	1.09429	1.09429	1.06518	0.0504247	4.73391	1.05702	0.97942	1.04247	1.0263	0.041247	4.019	0.359673	-0.0536441
1167	AT5G46070.1	| Symbols: | Guanylate-binding family protein | chr5:18683468-18688397 FORWARD LENGTH=1082	122.684	1.00696	1.09429	1.31039	1.13721	0.156206	13.7358	0.993092	1.02811	0.993092	1.00477	0.0202196	2.01237	0.218982	-0.178644
1168	AT4G24550.2	| Symbols: | Clathrin adaptor complexes medium subunit family protein | chr4:12675873-12678903 FORWARD LENGTH=451	50.8963	1.10191	0.668964	0.959264	0.910044	0.220627	24.2436	1.04972	1.04972	1.07177	1.05707	0.0127345	1.2047	0.313375	0.216061
1169	AT1G18150.1	| Symbols: ATMPK8 | Protein kinase superfamily protein | chr1:6244641-6247582 REVERSE LENGTH=589	66.1724	1.15669	1.22264	1.11729	1.16554	0.0532313	4.5671	1	0.939523	0.972655	0.970726	0.0302847	3.1198	0.00529471	-0.263861
1170	AT2G20050.1	| Symbols: | protein serine/threonine phosphatases;protein kinases;catalytics;cAMP-dependent protein kinase regulators;ATP binding;protein serine/threonine phosphatases | chr2:8649779-8654193 REVERSE LENGTH=1094	121.295	0.907519	0.939523	0.806642	0.884561	0.0693516	7.84022	0.784584	0.870551	0.97942	0.878185	0.0976422	11.1186	0.930962	-0.0104371
1171	AT3G48930.1	| Symbols: EMB1080 | Nucleic acid-binding, OB-fold-like protein | chr3:18141017-18142189 REVERSE LENGTH=160	17.9276	0.795536	0.566442	0.946058	0.769345	0.191158	24.8469	0.752623	1.07923	0.76313	0.864994	0.185607	21.4576	0.567773	0.169058
1172	AT2G36910.1	| Symbols: ATPGP1, PGP1, ABCB1 | ATP binding cassette subfamily B1 | chr2:15502162-15507050 FORWARD LENGTH=1286	140.466	1.09429	0.790041	1.25701	1.04712	0.237034	22.6368	0.840896	0.90125	0.926588	0.889578	0.0440221	4.94865	0.320969	-0.235228
1173	AT1G32990.1	| Symbols: PRPL11 | plastid ribosomal protein l11 | chr1:11955827-11957139 FORWARD LENGTH=222	23.1156	0.926588	0.939523	0.888843	0.918318	0.0263328	2.8675	1.11729	1.1487	1.30134	1.18911	0.0984571	8.27991	0.0100159	0.372816
1174	AT5G64270.1	| Symbols: | splicing factor, putative | chr5:25706909-25710718 FORWARD LENGTH=1269	141.343	1.1487	1.03526	0.952638	1.04553	0.0984327	9.41459	1.04972	1.03526	1.10957	1.06485	0.0393962	3.6997	0.768112	0.0264111
1175	AT3G53180.1	| Symbols: | glutamate-ammonia ligases;catalytics;glutamate-ammonia ligases | chr3:19707068-19711188 FORWARD LENGTH=852	94.3085	0.939523	0.768438	0.76313	0.823697	0.100343	12.1821	1.18099	0.779165	1.15669	1.03895	0.225307	21.6861	0.205166	0.334939
1176	AT1G54220.1	| Symbols: | Dihydrolipoamide acetyltransferase, long form protein | chr1:20246460-20250208 REVERSE LENGTH=539	58.4129	0.790041	0.864537	0.913831	0.856137	0.0623212	7.27935	1.04247	1.08673	1.07177	1.06699	0.0225187	2.11048	0.00528848	0.317635
1177	AT4G27585.1	| Symbols: | SPFH/Band 7/PHB domain-containing membrane-associated protein family | chr4:13766984-13769832 REVERSE LENGTH=411	44.9742	1.15669	0.624165	1.31951	1.03345	0.363683	35.191	0.959264	1.07923	0.752623	0.930372	0.165208	17.7572	0.678028	-0.151594
1178	AT4G33150.1	| Symbols: | lysine-ketoglutarate reductase/saccharopine dehydrogenase bifunctional enzyme | chr4:15985479-15991069 REVERSE LENGTH=1064	117.066	1.03526	0.933033	0.926588	0.964962	0.0609693	6.31832	1.05702	1.06437	1.07923	1.06687	0.0113145	1.06053	0.0465594	0.144843
1179	AT5G05000.1	| Symbols: TOC34, ATTOC34, OEP34 | translocon at the outer envelope membrane of chloroplasts 34 | chr5:1474262-1475772 REVERSE LENGTH=313	34.6675	1.14076	1.31039	1.31039	1.25385	0.0979357	7.8108	0.939523	1.1487	1.01396	1.03406	0.106027	10.2534	0.0577313	-0.278045
1180	AT2G20280.1	| Symbols: | Zinc finger C-x8-C-x5-C-x3-H type family protein | chr2:8740054-8742349 REVERSE LENGTH=371	42.3448	0.840896	1.00696	0.907519	0.918457	0.0835682	9.09876	0.946058	1.04972	1	0.998591	0.0518439	5.1917	0.230981	0.120682
1181	AT1G76490.1	| Symbols: HMG1, HMGR1, AtHMGR1 | hydroxy methylglutaryl CoA reductase 1 | chr1:28695801-28698206 FORWARD LENGTH=642	69.2182	1.30134	0.97942	1.42405	1.23494	0.229633	18.5947	0.959264	0.655197	0.952638	0.8557	0.173672	20.2959	0.0846501	-0.529262
1182	AT1G05010.1	| Symbols: EFE, ACO4, EAT1 | ethylene-forming enzyme | chr1:1431419-1432695 REVERSE LENGTH=323	36.6355	0.655197	0.562529	0.48971	0.569145	0.0829414	14.573	1.19748	1.10957	1.02101	1.10935	0.0882335	7.9536	0.00151074	0.96285
1183	AT2G32260.1	| Symbols: ATCCT1, CCT1 | phosphorylcholine cytidylyltransferase | chr2:13697645-13700241 FORWARD LENGTH=332	38.4436	1.16473	1.20581	1.14076	1.17044	0.0328947	2.81047	0.959264	0.97942	0.97942	0.972702	0.0116372	1.19638	0.000604014	-0.266976
1184	AT3G51050.1	| Symbols: | FG-GAP repeat-containing protein | chr3:18954023-18957698 FORWARD LENGTH=698	77.6087	1.07923	0.913831	1.10957	1.03421	0.105349	10.1864	0.876606	0.913831	0.913831	0.901423	0.0214923	2.38426	0.0991876	-0.198253
1185	AT2G18980.1	| Symbols: | Peroxidase superfamily protein | chr2:8233419-8235294 REVERSE LENGTH=323	35.7913	1.26576	1.1487	1.00696	1.14047	0.129597	11.3634	1.05702	1.16473	1.18921	1.13699	0.0703273	6.18541	0.969317	-0.0044139
1186	AT2G17630.1	| Symbols: | Pyridoxal phosphate (PLP)-dependent transferases superfamily protein | chr2:7666637-7667905 FORWARD LENGTH=422	46.5857	0.823591	0.773782	0.646176	0.74785	0.091506	12.2359	1.10191	1.07923	1.15669	1.11261	0.0398235	3.5793	0.00318677	0.573124
1187	AT3G61050.1	| Symbols: NTMC2TYPE4, NTMC2T4 | Calcium-dependent lipid-binding (CaLB domain) family protein | chr3:22597485-22600932 FORWARD LENGTH=510	55.0422	1.05702	0.76313	1.19748	1.00588	0.221645	22.035	0.97942	1.09429	1.10957	1.06109	0.0711431	6.70469	0.702229	0.0771015
1188	AT1G62390.1	| Symbols: Phox2 | Octicosapeptide/Phox/Bem1p (PB1) domain-containing protein / tetratricopeptide repeat (TPR)-containing protein | chr1:23084632-23086887 REVERSE LENGTH=751	82.6387	0.920188	1.04972	1.6245	1.19814	0.374883	31.2888	1.60214	1.72907	1.79005	1.70709	0.0958652	5.61571	0.0849575	0.510745
1189	AT5G51570.1	| Symbols: | SPFH/Band 7/PHB domain-containing membrane-associated protein family | chr5:20949511-20951234 FORWARD LENGTH=292	32.3395	1.01396	1.10957	1.14076	1.0881	0.0660728	6.07232	0.846745	0.641713	0.63728	0.70858	0.119676	16.8895	0.00859445	-0.618806
1190	AT5G26780.1	| Symbols: SHM2 | serine hydroxymethyltransferase 2 | chr5:9418299-9421725 FORWARD LENGTH=517	57.2874	0.80107	0.707107	0.655197	0.721124	0.07394	10.2534	1.08673	1.12506	1.22264	1.14481	0.0700728	6.1209	0.0019682	0.66679
1191	AT3G48890.1	| Symbols: ATMP2, ATMAPR3, MSBP2, MAPR3 | membrane-associated progesterone binding protein 3 | chr3:18129669-18131353 FORWARD LENGTH=233	25.3486	1.05702	1.12506	1.06437	1.08215	0.0373422	3.45074	0.907519	0.972655	0.913831	0.931335	0.0359229	3.85714	0.00727568	-0.216527
1192	ATCG00790.1	| Symbols: RPL16 | ribosomal protein L16 | chrC:81189-82652 REVERSE LENGTH=135	15.2663	0.835088	0.870551	0.779165	0.828268	0.0460732	5.56259	1.08673	1.13288	1.28343	1.16768	0.102859	8.80883	0.00644487	0.495478
1193	ATCG00800.1	| Symbols: | structural constituent of ribosome | chrC:82826-83482 REVERSE LENGTH=218	25.1545	0.926588	1.04972	0.864537	0.946947	0.0942536	9.95341	1.18099	0.716978	1.39474	1.09757	0.346498	31.5695	0.50775	0.212959
1194	ATCG00160.1	| Symbols: RPS2 | ribosomal protein S2 | chrC:15013-15723 REVERSE LENGTH=236	26.8691	1.07923	1.16473	0.926588	1.05685	0.12064	11.415	1.04247	1.19748	1.31951	1.18648	0.138848	11.7025	0.289233	0.166922
1195	AT3G16000.1	| Symbols: MFP1 | MAR binding filament-like protein 1 | chr3:5431041-5433613 REVERSE LENGTH=726	81.9049	1.02811	1.20581	1.01396	1.08263	0.106912	9.87526	1.12506	1.23971	1.48452	1.2831	0.183618	14.3106	0.17756	0.245093
1196	AT3G20250.1	| Symbols: APUM5, PUM5 | pumilio 5 | chr3:7059098-7062660 REVERSE LENGTH=961	106.91	0.986233	0.946058	0.882703	0.938331	0.0521955	5.56259	0.823591	0.806642	0.870551	0.833594	0.0331079	3.97171	0.0426035	-0.170751
1197	AT5G59420.1	| Symbols: ORP3C | OSBP(oxysterol binding protein)-related protein 3C | chr5:23961731-23964623 FORWARD LENGTH=457	51.9152	0.607097	0.590496	0.479632	0.559075	0.0692988	12.3952	1.21419	1.26576	1.08673	1.1889	0.0921534	7.75117	0.000696174	1.08851
1198	AT1G78380.1	| Symbols: ATGSTU19, GST8, GSTU19 | glutathione S-transferase TAU 19 | chr1:29486659-29487819 REVERSE LENGTH=219	25.6163	0.757858	0.632878	0.521233	0.637323	0.118375	18.5738	1.18099	0.946058	0.888843	1.0053	0.154822	15.4006	0.0307809	0.657526
1199	AT2G30860.1	| Symbols: ATGSTF9, GLUTTR, ATGSTF7, GSTF9 | glutathione S-transferase PHI 9 | chr2:13139132-13140057 FORWARD LENGTH=215	24.1125	0.965936	0.757858	0.737135	0.82031	0.126541	15.426	1.02101	1.04972	1.07923	1.04999	0.029109	2.77232	0.0375226	0.356129
1200	AT2G15490.1	| Symbols: UGT73B4 | UDP-glycosyltransferase 73B4 | chr2:6761750-6763398 FORWARD LENGTH=484	53.9087	0.795536	0.817902	0.726986	0.780142	0.0473727	6.07232	0.926588	0.972655	0.965936	0.95506	0.024885	2.6056	0.00479755	0.291855
1201	AT3G63490.1	| Symbols: | Ribosomal protein L1p/L10e family | chr3:23444269-23446020 FORWARD LENGTH=346	37.5908	0.707107	0.784584	0.594604	0.695431	0.0955269	13.7363	1.00696	1.04972	1.29235	1.11634	0.153922	13.7881	0.0158071	0.682798
1202	AT4G16160.1	| Symbols: ATOEP16-2, ATOEP16-S | Mitochondrial import inner membrane translocase subunit Tim17/Tim22/Tim23 family protein | chr4:9157545-9158738 FORWARD LENGTH=176	18.5564	0.806642	0.870551	1.16473	0.947309	0.190988	20.1611	0.90125	0.732043	1.04972	0.894337	0.15895	17.7729	0.730658	-0.0830165
1203	AT5G53170.1	| Symbols: FTSH11 | FTSH protease 11 | chr5:21563023-21567922 REVERSE LENGTH=806	88.6437	1.12506	1.41421	1.24833	1.26253	0.1451	11.4927	0.907519	1.01396	1.02811	0.983197	0.0659204	6.70469	0.0385598	-0.360769
1204	AT3G22960.1	| Symbols: PKP1, PKP-ALPHA | Pyruvate kinase family protein | chr3:8139369-8141771 FORWARD LENGTH=596	65.072	1.07923	1.07923	0.907519	1.02199	0.0991363	9.7003	1.06437	1.02811	1.14076	1.07775	0.0575043	5.3356	0.446857	0.0766378
1205	AT2G43090.1	| Symbols: | Aconitase/3-isopropylmalate dehydratase protein | chr2:17918957-17919712 FORWARD LENGTH=251	26.7555	0.702222	0.678302	0.562529	0.647685	0.0747103	11.535	1.20581	1.19748	1.17283	1.19204	0.0171459	1.43837	0.000250948	0.88007
1206	AT2G16060.1	| Symbols: GLB1, AHB1, ARATH GLB1, NSHB1, ATGLB1, HB1 | hemoglobin 1 | chr2:6982782-6983522 REVERSE LENGTH=160	18.0043	0.441351	0.381565	0.327598	0.383505	0.0569014	14.8372	0.524858	0.482968	0.479632	0.49582	0.0252036	5.08322	0.0353251	0.37057
1207	AT3G17810.1	| Symbols: PYD1 | pyrimidine 1 | chr3:6094279-6096289 FORWARD LENGTH=426	46.7984	0.846745	0.547147	0.712025	0.701972	0.150052	21.3758	1.10957	0.757858	1.18099	1.01614	0.226511	22.2914	0.115753	0.533613
1208	AT4G15550.1	| Symbols: IAGLU | indole-3-acetate beta-D-glucosyltransferase | chr4:8877877-8879301 REVERSE LENGTH=474	53.8149	0.90125	0.882703	0.812252	0.865402	0.0469538	5.42566	1.12506	1.15669	1.1487	1.14348	0.0164475	1.43837	0.000637041	0.401991
1209	AT5G20350.1	| Symbols: TIP1 | Ankyrin repeat family protein with DHHC zinc finger domain | chr5:6876772-6881102 FORWARD LENGTH=620	68.1722	1.36604	1.46409	1.44393	1.42469	0.0517782	3.63436	0.926588	0.668964	0.952638	0.849397	0.156801	18.4603	0.00380236	-0.746133
1210	AT3G53520.1	| Symbols: UXS1, ATUXS1 | UDP-glucuronic acid decarboxylase 1 | chr3:19841635-19844057 FORWARD LENGTH=435	48.5822	1.19748	1.42405	1.33793	1.31982	0.114366	8.66529	0.965936	1.02101	1.05702	1.01466	0.0458724	4.52098	0.0127517	-0.37935
1211	AT1G09210.1	| Symbols: CRT1b, AtCRT1b | calreticulin 1b | chr1:2973217-2976655 REVERSE LENGTH=424	48.109	0.702222	0.607097	0.479632	0.596317	0.111686	18.7293	1.34723	0.876606	1.26576	1.1632	0.251518	21.623	0.0234211	0.963945
1212	AT2G37760.1	| Symbols: | NAD(P)-linked oxidoreductase superfamily protein | chr2:15831995-15833742 FORWARD LENGTH=311	34.645	0.747425	0.607097	0.535887	0.630136	0.107634	17.0811	1.23971	1.13288	1.18099	1.18453	0.0534996	4.51653	0.00133095	0.910577
1213	AT4G04040.1	| Symbols: MEE51 | Phosphofructokinase family protein | chr4:1939250-1942765 FORWARD LENGTH=569	62.6838	0.913831	1.11729	1.10191	1.04434	0.113286	10.8476	0.920188	0.697372	0.876606	0.831388	0.11809	14.2039	0.0872611	-0.328999
1214	AT3G19420.1	| Symbols: ATPEN2, PEN2 | PTEN 2 | chr3:6731824-6735354 FORWARD LENGTH=611	66.3705	1.11729	1.12506	1.07177	1.10471	0.0287842	2.6056	0.913831	1.05702	0.673617	0.881489	0.193736	21.9783	0.119626	-0.325649
1215	AT3G12290.1	| Symbols: | Amino acid dehydrogenase family protein | chr3:3919591-3921326 FORWARD LENGTH=299	31.5519	1.24833	0.858565	1.10191	1.0696	0.19688	18.4069	1.00696	0.737135	1.04247	0.928852	0.166979	17.9769	0.398471	-0.203551
1216	AT3G06810.1	| Symbols: IBR3 | acyl-CoA dehydrogenase-related | chr3:2146534-2150654 FORWARD LENGTH=824	91.6367	1.07923	1.13288	0.97942	1.06384	0.0778798	7.32061	0.895025	0.82932	0.952638	0.892328	0.0617035	6.91489	0.0403436	-0.253642
1217	AT4G32460.1	| Symbols: | Protein of unknown function, DUF642 | chr4:15663036-15664859 REVERSE LENGTH=365	39.7752	1.45397	1.36604	1.40444	1.40815	0.0440832	3.13057	1.05702	1.16473	1.48452	1.23543	0.222347	17.9976	0.257358	-0.188796
1218	AT1G61790.1	| Symbols: | Oligosaccharyltransferase complex/magnesium transporter family protein | chr1:22814390-22815430 FORWARD LENGTH=346	38.7635	1.25701	1.25701	1.26576	1.25993	0.0050479	0.40065	0.888843	1.02811	0.952638	0.956532	0.0697172	7.28854	0.00167572	-0.397457
1219	AT5G38830.1	| Symbols: | Cysteinyl-tRNA synthetase, class Ia family protein | chr5:15545764-15548094 REVERSE LENGTH=511	57.7872	0.920188	0.840896	0.712025	0.82437	0.105061	12.7444	1.06437	1.02101	1.04972	1.04503	0.0220552	2.11048	0.0235799	0.342185
1220	AT3G28450.1	| Symbols: | Leucine-rich repeat protein kinase family protein | chr3:10667359-10669176 FORWARD LENGTH=605	66.8839	1.1487	1.17283	1.08673	1.13609	0.0444134	3.90932	0.876606	0.870551	0.846745	0.864634	0.015785	1.82563	0.000567463	-0.393915
1221	AT5G63620.1	| Symbols: | GroES-like zinc-binding alcohol dehydrogenase family protein | chr5:25466380-25468296 REVERSE LENGTH=427	45.4502	1.04247	0.712025	0.913831	0.889441	0.166565	18.7269	1.14076	1.1487	1.11729	1.13558	0.0163339	1.43837	0.0634852	0.352463
1222	AT1G78240.1	| Symbols: TSD2, QUA2, OSU1 | S-adenosyl-L-methionine-dependent methyltransferases superfamily protein | chr1:29433173-29435815 REVERSE LENGTH=684	77.8292	1.32869	0.952638	1.30134	1.19422	0.209664	17.5565	0.882703	0.986233	0.907519	0.925485	0.0540525	5.84046	0.0980074	-0.367789
1223	AT3G42170.1	| Symbols: | BED zinc finger ;hAT family dimerisation domain | chr3:14321838-14323928 FORWARD LENGTH=696	78.7459	1.30134	1.37554	1.31039	1.32909	0.0404802	3.0457	0.959264	0.952638	0.90125	0.937718	0.0317547	3.38638	0.000191669	-0.503216
1224	AT5G22500.1	| Symbols: FAR1 | fatty acid reductase 1 | chr5:7470541-7473916 FORWARD LENGTH=491	55.4271	1.13288	1.18099	1.22264	1.17884	0.0449169	3.81027	1.02811	1.06437	1.01396	1.03548	0.0260003	2.51094	0.00874788	-0.187065
1225	AT3G28940.1	| Symbols: | AIG2-like (avirulence induced gene) family protein | chr3:10968324-10969311 REVERSE LENGTH=169	19.4346	0.732043	0.673617	0.586417	0.664026	0.0732849	11.0365	1.41421	1.30134	1.24833	1.3213	0.0847225	6.41208	0.000527956	0.992642
1226	AT1G54860.1	| Symbols: | Glycoprotein membrane precursor GPI-anchored | chr1:20457522-20458434 REVERSE LENGTH=200	21.537	0.835088	0.90125	0.913831	0.88339	0.0423011	4.7885	0.870551	0.632878	1.00696	0.836795	0.189309	22.6232	0.698724	-0.0781765
1227	AT5G63650.1	| Symbols: SNRK2-5, SNRK2.5, SRK2H | SNF1-related protein kinase 2.5 | chr5:25481631-25483495 REVERSE LENGTH=360	41.5097	0.907519	0.476319	0.692555	0.692131	0.2156	31.1502	1.10191	1.06437	1.04247	1.06958	0.0300603	2.81047	0.0398149	0.627928
1228	AT1G61250.1	| Symbols: SC3 | secretory carrier 3 | chr1:22586035-22588664 FORWARD LENGTH=289	32.5742	1.17283	0.959264	1.30134	1.14448	0.172793	15.0979	0.817902	0.895025	0.882703	0.86521	0.0414306	4.7885	0.052866	-0.40357
1229	AT5G39500.1	| Symbols: GNL1, ERMO1 | GNOM-like 1 | chr5:15815274-15819910 FORWARD LENGTH=1443	161.832	1.23114	0.870551	1.10957	1.07042	0.183457	17.1387	0.920188	0.939523	0.90125	0.92032	0.0191365	2.07933	0.23149	-0.217971
1230	AT2G37220.1	| Symbols: | RNA-binding (RRM/RBD/RNP motifs) family protein | chr2:15634980-15636331 REVERSE LENGTH=289	30.6812	0.378929	0.423373	0.325335	0.375879	0.0490897	13.06	1.34723	1.32869	1.12506	1.26699	0.123268	9.72917	0.000312132	1.75307
1231	AT3G20370.1	| Symbols: | TRAF-like family protein | chr3:7105481-7107079 FORWARD LENGTH=379	43.4037	0.539614	0.732043	0.628507	0.633388	0.0963072	15.2051	0.716978	0.732043	0.68302	0.71068	0.0251108	3.53334	0.249791	0.166111
1232	AT5G54810.1	| Symbols: TSB1, TRPB, TRP2, ATTSB1 | tryptophan synthase beta-subunit 1 | chr5:22264805-22266738 REVERSE LENGTH=470	50.8757	0.366021	0.939523	0.864537	0.72336	0.311728	43.0944	1	0.895025	0.952638	0.949221	0.0525708	5.53831	0.283588	0.392029
1233	AT2G32450.1	| Symbols: | Calcium-binding tetratricopeptide family protein | chr2:13778614-13781022 FORWARD LENGTH=802	90.1538	1.18921	1.25701	1.18099	1.20907	0.0417219	3.45074	0.926588	0.952638	0.946058	0.941761	0.013546	1.43837	0.00045583	-0.360466
1234	AT1G21630.1	| Symbols: | Calcium-binding EF hand family protein | chr1:7581457-7587796 FORWARD LENGTH=1218	131.752	0.864537	0.933033	0.926588	0.908053	0.0378231	4.1653	0.959264	0.97942	0.888843	0.942509	0.0475566	5.04574	0.381625	0.0537303
1235	AT2G43160.1	| Symbols: | ENTH/VHS family protein | chr2:17948884-17953267 FORWARD LENGTH=895	95.4	0.795536	0.779165	0.726986	0.767229	0.0357998	4.66611	1.12506	1.21419	1.18921	1.17615	0.0459796	3.90932	0.000262941	0.616347
1236	AT5G25450.1	| Symbols: | Cytochrome bd ubiquinol oxidase, 14kDa subunit | chr5:8857036-8857849 FORWARD LENGTH=122	14.5686	1.14076	1.06437	1.15669	1.12061	0.0493494	4.40381	1.11729	0.90125	1.06437	1.02764	0.112606	10.9577	0.260427	-0.124952
1237	AT4G32180.1	| Symbols: ATPANK2, PANK2 | pantothenate kinase 2 | chr4:15537724-15543715 REVERSE LENGTH=901	99.5586	0.933033	0.864537	0.795536	0.864369	0.0687484	7.9536	1.04972	1.07923	1.07177	1.06691	0.015346	1.43837	0.00759644	0.303714
1238	AT1G34130.1	| Symbols: STT3B | staurosporin and temperature sensitive 3-like b | chr1:12430000-12432985 FORWARD LENGTH=735	82.9077	0.779165	0.835088	1.3566	0.990286	0.318471	32.1595	0.939523	1.07177	1.01396	1.00842	0.0662992	6.57458	0.927729	0.026178
1239	AT3G58140.1	| Symbols: | phenylalanyl-tRNA synthetase class IIc family protein | chr3:21529988-21532386 REVERSE LENGTH=429	49.2026	1	0.913831	0.784584	0.899472	0.108423	12.0541	1.17283	1.16473	1.23971	1.19243	0.0411475	3.45074	0.0119176	0.406749
1240	AT3G45190.1	| Symbols: | SIT4 phosphatase-associated family protein | chr3:16541994-16548161 REVERSE LENGTH=789	87.5672	1.07177	0.913831	0.846745	0.944117	0.115531	12.2369	1.06437	1.02811	1.06437	1.05228	0.0209326	1.98925	0.18579	0.156488
1241	AT2G37050.1	| Symbols: | Leucine-rich repeat protein kinase family protein | chr2:15569290-15573477 FORWARD LENGTH=933	103.401	1.00696	1.18921	1.08673	1.0943	0.0913609	8.34881	0.852635	0.790041	0.655197	0.765958	0.100898	13.1728	0.0139395	-0.514671
1242	AT3G63130.1	| Symbols: RANGAP1, ATRANGAP1 | RAN GTPase activating protein 1 | chr3:23325108-23326715 FORWARD LENGTH=535	58.7724	1	1.04247	0.972655	1.00504	0.0351773	3.50009	0.993092	1.04972	0.965936	1.00292	0.0427452	4.26209	0.950179	-0.00305368
1243	AT1G51690.1	| Symbols: ATB ALPHA, B ALPHA | protein phosphatase 2A 55 kDa regulatory subunit B alpha isoform | chr1:19166218-19169974 FORWARD LENGTH=513	56.881	0.870551	0.840896	0.768438	0.826628	0.0525305	6.35479	1.09429	1.07177	1.06437	1.07681	0.0155852	1.44734	0.00138312	0.381457
1244	AT2G29080.1	| Symbols: ftsh3 | FTSH protease 3 | chr2:12489911-12492999 REVERSE LENGTH=809	89.2791	1.00696	1.10191	1.06437	1.05774	0.0478204	4.52098	0.888843	0.510506	0.993092	0.79748	0.253934	31.8421	0.156006	-0.407469
1245	AT2G45710.1	| Symbols: | Zinc-binding ribosomal protein family protein | chr2:18831243-18831999 FORWARD LENGTH=84	9.38073	0.876606	0.90125	0.840896	0.872918	0.0303456	3.47634	0.946058	0.806642	1.04972	0.934139	0.121975	13.0575	0.446374	0.0977914
1246	AT1G43890.1	| Symbols: ATRAB18, ATRABC1, RAB18-1, RABC1, ATRAB-C1, RAB18 | RAB GTPASE HOMOLOG B18 | chr1:16646934-16648395 FORWARD LENGTH=212	23.4978	0.532185	0.673617	0.913831	0.706544	0.192942	27.3079	1.02101	1.13288	1.03526	1.06305	0.0608932	5.72814	0.0379536	0.589362
1247	AT3G11730.1	| Symbols: ATFP8, ATRABD1, RABD1 | Ras-related small GTP-binding family protein | chr3:3709490-3711397 REVERSE LENGTH=205	22.6923	0.429283	0.952638	0.907519	0.763147	0.290013	38.0023	1.02101	0.895025	1.04972	0.988585	0.0822863	8.32364	0.264929	0.373404
1248	AT5G09440.1	| Symbols: EXL4 | EXORDIUM like 4 | chr5:2938397-2939233 FORWARD LENGTH=278	29.4373	1.13288	1.10957	0.97942	1.07396	0.0826977	7.70027	1.14076	1.37554	1.32869	1.28166	0.124252	9.69457	0.0735282	0.25508
1249	AT3G22330.1	| Symbols: PMH2, ATRH53 | putative mitochondrial RNA helicase 2 | chr3:7892641-7895145 FORWARD LENGTH=616	65.3011	1.12506	1.21419	1.13288	1.15738	0.0493592	4.26474	0.926588	0.97942	0.933033	0.946347	0.0288229	3.0457	0.00307015	-0.29042
1250	AT5G23540.1	| Symbols: | Mov34/MPN/PAD-1 family protein | chr5:7937772-7939339 FORWARD LENGTH=308	34.3135	1	0.82932	0.835088	0.888136	0.0969201	10.9128	1.18921	1.09429	1.12506	1.13619	0.0484253	4.26209	0.0166015	0.355347
1251	AT1G05510.1	| Symbols: | Protein of unknown function (DUF1264) | chr1:1629527-1630690 FORWARD LENGTH=241	27.2577	0.76313	0.659754	0.641713	0.688199	0.0655159	9.51991	0.784584	0.939523	0.823591	0.849233	0.0805892	9.48965	0.0549128	0.303334
1252	AT5G04930.1	| Symbols: ALA1 | aminophospholipid ATPase 1 | chr5:1445509-1449568 FORWARD LENGTH=1158	130.228	1.07923	1.10957	1.11729	1.10203	0.020119	1.82563	0.864537	0.858565	0.858565	0.860556	0.00344782	0.40065	3.35072e-05	-0.35682
1253	AT1G64970.1	| Symbols: G-TMT, TMT1, VTE4 | gamma-tocopherol methyltransferase | chr1:24134337-24135993 REVERSE LENGTH=348	38.0332	0.920188	0.946058	0.858565	0.90827	0.0449471	4.94865	0.895025	0.795536	0.888843	0.859801	0.0557408	6.48299	0.306091	-0.0791181
1254	AT1G49300.1	| Symbols: ATRAB7, ATRABG3E, RABG3E | RAB GTPase homolog G3E | chr1:18234842-18236968 FORWARD LENGTH=206	22.9472	0.933033	1.10957	1.15669	1.06643	0.117903	11.0559	0.926588	1.05702	0.965936	0.983181	0.0669031	6.80476	0.347433	-0.117261
1255	AT5G13710.1	| Symbols: SMT1, CPH | sterol methyltransferase 1 | chr5:4424048-4426866 REVERSE LENGTH=336	38.226	1.21419	1.28343	1.29235	1.26332	0.042781	3.38638	0.888843	0.817902	0.795536	0.834094	0.0487149	5.84046	0.000330091	-0.598944
1256	AT5G35630.1	| Symbols: GS2, GLN2, ATGSL1 | glutamine synthetase 2 | chr5:13831220-13833239 FORWARD LENGTH=430	47.363	0.76313	0.747425	0.641713	0.717422	0.0660349	9.20446	1.38511	1.36604	1.44393	1.39836	0.0405998	2.90339	0.000108811	0.962841
1257	AT4G27860.1	| Symbols: | vacuolar iron transporter (VIT) family protein | chr4:13873808-13876240 FORWARD LENGTH=611	68.1094	1.29235	1.61328	1.52626	1.4773	0.165973	11.2349	0.986233	1.08673	0.986233	1.01973	0.0580249	5.69021	0.0107605	-0.534769
1258	AT5G47930.1	| Symbols: | Zinc-binding ribosomal protein family protein | chr5:19406423-19407329 REVERSE LENGTH=84	9.4658	0.959264	0.858565	1.17283	0.996888	0.160477	16.0978	1.40444	0.939523	1.58008	1.30802	0.330988	25.3046	0.216781	0.391877
1259	AT4G11820.1	| Symbols: MVA1, HMGS, EMB2778, FKP1 | hydroxymethylglutaryl-CoA synthase / HMG-CoA synthase / 3-hydroxy-3-methylglutaryl coenzyme A synthase | chr4:7109124-7111213 REVERSE LENGTH=406	45.1585	1.1487	0.578344	0.933033	0.886692	0.287987	32.4788	1.19748	0.707107	1.18921	1.03126	0.280759	27.2247	0.567285	0.217909
1260	ATCG00130.1	| Symbols: ATPF | ATPase, F0 complex, subunit B/B', bacterial/chloroplast | chrC:11529-12798 REVERSE LENGTH=184	21.0259	1.32869	1.58008	1.10191	1.33689	0.239194	17.8918	1.10191	1.20581	1.29235	1.20002	0.0953556	7.94615	0.409339	-0.155821
1261	AT5G42570.1	| Symbols: | B-cell receptor-associated 31-like | chr5:17021459-17022497 REVERSE LENGTH=218	24.5313	1.04247	1.23971	1.23114	1.17111	0.111488	9.51988	0.972655	1.07923	1	1.01729	0.0553515	5.44105	0.0990531	-0.203134
1262	AT1G72680.1	| Symbols: ATCAD1, CAD1 | cinnamyl-alcohol dehydrogenase | chr1:27359346-27360876 REVERSE LENGTH=355	38.6284	0.68302	0.63728	0.590496	0.636932	0.0462629	7.26339	1.00696	1.10957	0.993092	1.03654	0.0636248	6.13819	0.000920501	0.702563
1263	AT5G35200.1	| Symbols: | ENTH/ANTH/VHS superfamily protein | chr5:13462463-13465581 REVERSE LENGTH=544	61.1227	1.10191	0.673617	1.07177	0.949098	0.239049	25.187	0.952638	0.68302	0.959264	0.864974	0.157612	18.2215	0.637624	-0.133901
1264	AT1G09270.1	| Symbols: IMPA-4 | importin alpha isoform 4 | chr1:2994506-2997833 FORWARD LENGTH=538	59.3907	1.07923	1.00696	0.939523	1.00857	0.0698667	6.92731	1.15669	1.01396	1.03526	1.06864	0.0769946	7.20493	0.373599	0.083463
1265	AT5G52840.1	| Symbols: | NADH-ubiquinone oxidoreductase-related | chr5:21413718-21414794 FORWARD LENGTH=169	19.1488	1.02101	1.17283	1.02101	1.07162	0.0876549	8.17967	1.14076	1.13288	1.03526	1.10297	0.0587673	5.32809	0.633991	0.0416016
1266	AT1G23900.1	| Symbols: GAMMA-ADAPTIN 1, Gamma-ADR | gamma-adaptin 1 | chr1:8441379-8447152 FORWARD LENGTH=876	96.3899	1.13288	0.697372	1.10957	0.979942	0.24499	25.0005	0.959264	0.598739	0.913831	0.823945	0.196352	23.8307	0.437992	-0.250148
1267	AT1G52780.1	| Symbols: | Protein of unknown function (DUF2921) | chr1:19658846-19662025 FORWARD LENGTH=1059	119.864	1.1487	1.33793	1.24833	1.24499	0.0946589	7.60322	0.972655	1.07177	1.00696	1.01713	0.0503362	4.94885	0.0211819	-0.291628
1268	AT1G03160.1	| Symbols: FZL | FZO-like | chr1:761321-766053 FORWARD LENGTH=912	100.65	1.18921	1.20581	1.04247	1.14583	0.0898974	7.84563	1	0.946058	1.14076	1.02894	0.100527	9.77	0.207704	-0.15523
1269	AT1G22740.1	| Symbols: RAB7, ATRABG3B, RAB75, RABG3B | RAB GTPase homolog G3B | chr1:8049247-8050494 FORWARD LENGTH=203	22.9124	1.05702	1.25701	1.18099	1.16501	0.100951	8.66529	0.986233	1.10191	1.02101	1.03638	0.0593484	5.72649	0.129872	-0.168782
1270	AT4G10790.1	| Symbols: | UBX domain-containing protein | chr4:6640752-6643035 REVERSE LENGTH=480	52.7523	0.926588	0.965936	0.907519	0.933348	0.0297895	3.19168	0.952638	0.97942	0.664343	0.865467	0.174693	20.1848	0.543326	-0.108936
1271	AT3G62010.1	| Symbols: | unknown protein; LOCATED IN: cellular_component unknown; EXPRESSED IN: 23 plant structures; EXPRESSED DURING: 15 growth stages; Has 553 Blast hits to 216 proteins in 93 species: Archae - 0; Bacteria - 124; Metazoa - 193; Fungi - 58; Plants - 108; Viruses - 0; Other Eukaryotes - 70 (source: NCBI BLink). | chr3:22964945-22971149 FORWARD LENGTH=1254	141.443	1.02101	0.965936	0.939523	0.97549	0.0415763	4.26209	0.939523	0.852635	0.913831	0.901996	0.0446366	4.94865	0.10521	-0.113006
1272	AT3G04260.1	| Symbols: PTAC3 | plastid transcriptionally active 3 | chr3:1123231-1127515 REVERSE LENGTH=910	102.837	1	1.07923	0.913831	0.997687	0.0827227	8.29145	1.04247	1.02811	1.16473	1.07844	0.0750781	6.96175	0.278781	0.112284
1273	AT1G51570.1	| Symbols: | Calcium-dependent lipid-binding (CaLB domain) plant phosphoribosyltransferase family protein | chr1:19122358-19124688 REVERSE LENGTH=776	89.0793	0.578344	1.14076	0.965936	0.895015	0.287839	32.1603	0.870551	0.933033	0.993092	0.932225	0.061275	6.57298	0.837367	0.0587673
1274	AT2G38550.1	| Symbols: | Transmembrane proteins 14C | chr2:16132178-16134229 FORWARD LENGTH=335	36.66	1.13288	1.37554	1.32869	1.27904	0.128722	10.064	0.946058	0.692555	0.678302	0.772305	0.150643	19.5056	0.011427	-0.727816
1275	AT4G13180.1	| Symbols: | NAD(P)-binding Rossmann-fold superfamily protein | chr4:7657373-7658164 REVERSE LENGTH=263	27.6209	0.768438	0.726986	0.664343	0.719922	0.0524056	7.27935	1.29235	1.28343	1.19748	1.25775	0.0523891	4.1653	0.000230422	0.804935
1276	AT4G35260.1	| Symbols: IDH1, IDH-I | isocitrate dehydrogenase 1 | chr4:16774494-16776233 REVERSE LENGTH=367	39.5835	1.43396	1.29235	1.15669	1.29433	0.138644	10.7116	0.913831	0.840896	0.972655	0.909128	0.0660051	7.26027	0.0122048	-0.509653
1277	AT5G37600.1	| Symbols: ATGSR1, GLN1;1, GSR 1, ATGLN1;1 | glutamine synthase clone R1 | chr5:14933574-14935656 REVERSE LENGTH=356	39.0724	0.558644	0.566442	0.486327	0.537138	0.0441753	8.22421	1.31951	1.14076	1.06437	1.17488	0.130946	11.1455	0.00132832	1.12915
1278	AT2G42210.1	| Symbols: ATOEP16-3, OEP16-3 | Mitochondrial import inner membrane translocase subunit Tim17/Tim22/Tim23 family protein | chr2:17590642-17591591 FORWARD LENGTH=159	16.9707	1.21419	1.31039	1.30134	1.27531	0.0531204	4.1653	0.907519	0.615572	1.00696	0.843349	0.20343	24.1216	0.0236176	-0.596646
1279	AT3G21865.1	| Symbols: PEX22 | peroxin 22 | chr3:7701308-7703218 REVERSE LENGTH=283	31.3614	1.18099	0.590496	1.11729	0.962925	0.324102	33.6581	0.870551	0.946058	0.926588	0.914399	0.0392016	4.28714	0.809528	-0.0746006
1280	AT5G10860.1	| Symbols: | Cystathionine beta-synthase (CBS) family protein | chr5:3429173-3430142 REVERSE LENGTH=206	22.6967	1.22264	1.14076	0.993092	1.11883	0.116335	10.3979	1.11729	1.12506	1.33793	1.19342	0.125204	10.4911	0.491758	0.0931135
1281	AT3G21380.1	| Symbols: | Mannose-binding lectin superfamily protein | chr3:7528478-7530457 FORWARD LENGTH=460	49.6758	0.876606	0.870551	0.90125	0.882802	0.016261	1.84197	1.00696	1.19748	1.04972	1.08472	0.0999677	9.21601	0.0259829	0.297156
1282	AT4G27000.1	| Symbols: ATRBP45C | RNA-binding (RRM/RBD/RNP motifs) family protein | chr4:13554983-13557763 REVERSE LENGTH=415	44.9262	0.692555	0.641713	0.554785	0.629684	0.0696682	11.064	1.02811	1.00696	0.993092	1.00939	0.0176368	1.74728	0.000791445	0.68078
1283	AT5G58270.1	| Symbols: STA1, ATATM3, ATM3 | ABC transporter of the mitochondrion 3 | chr5:23562168-23567040 FORWARD LENGTH=728	80.3518	1.07923	1.26576	1.18099	1.17533	0.0933932	7.94615	0.888843	0.97942	0.752623	0.873629	0.114161	13.0675	0.0239522	-0.427968
1284	AT2G16640.1	| Symbols: ATTOC132, TOC132 | multimeric translocon complex in the outer envelope membrane 132 | chr2:7211489-7215109 REVERSE LENGTH=1206	132.178	1.10957	1.16473	1.10957	1.12796	0.031849	2.8236	0.90125	0.939523	1.02101	0.953928	0.0611666	6.41208	0.0119593	-0.24176
1285	AT5G39590.1	| Symbols: | TLD-domain containing nucleolar protein | chr5:15851483-15853768 FORWARD LENGTH=542	59.8524	1.19748	1.15669	1.04972	1.13463	0.0763112	6.72566	1.03526	1.10191	1.09429	1.07715	0.0364766	3.38638	0.304472	-0.0749939
1286	AT1G74910.1	| Symbols: | ADP-glucose pyrophosphorylase family protein | chr1:28135770-28138456 REVERSE LENGTH=415	45.5167	1.17283	0.888843	0.835088	0.965589	0.181482	18.795	1.10191	1.17283	1.13288	1.13587	0.0355594	3.13057	0.185969	0.234323
1287	AT4G17720.1	| Symbols: | RNA-binding (RRM/RBD/RNP motifs) family protein | chr4:9862660-9864498 REVERSE LENGTH=313	33.5092	1.07923	1.11729	1.11729	1.1046	0.0219733	1.98925	0.926588	1.01396	1.00696	0.982501	0.0485485	4.94132	0.0165586	-0.168994
1288	AT1G03630.1	| Symbols: POR C, PORC | protochlorophyllide oxidoreductase C | chr1:907699-909245 FORWARD LENGTH=401	43.8375	1.06437	0.543367	0.870551	0.826096	0.263331	31.8765	1.16473	1.28343	1.51572	1.32129	0.178529	13.5117	0.0543212	0.677568
1289	AT1G01600.1	| Symbols: CYP86A4 | cytochrome P450, family 86, subfamily A, polypeptide 4 | chr1:219200-220994 FORWARD LENGTH=554	62.5453	1.44393	1.54756	1.58008	1.52386	0.071105	4.66611	0.895025	0.907519	0.920188	0.907577	0.0125814	1.38626	0.000121909	-0.747637
1290	AT3G03270.1	| Symbols: | Adenine nucleotide alpha hydrolases-like superfamily protein | chr3:761383-763075 REVERSE LENGTH=201	22.5696	0.521233	0.463294	0.463294	0.482607	0.033451	6.93132	0.68302	0.602904	0.641713	0.642546	0.0400646	6.23529	0.00605595	0.41295
1291	AT2G43050.1	| Symbols: ATPMEPCRD | Plant invertase/pectin methylesterase inhibitor superfamily | chr2:17902508-17904174 FORWARD LENGTH=518	56.5354	1.6358	1.55833	1.43396	1.5427	0.101828	6.60068	0.959264	1.04972	0.993092	1.00069	0.0457025	4.5671	0.00109375	-0.624457
1292	AT5G03540.1	| Symbols: ATEXO70A1, EXO70A1 | exocyst subunit exo70 family protein A1 | chr5:889606-893916 FORWARD LENGTH=638	72.2353	1.11729	1.11729	1.09429	1.10962	0.0132753	1.19638	0.876606	0.952638	0.946058	0.9251	0.0421264	4.55371	0.00193553	-0.262387
1293	AT3G48750.1	| Symbols: CDKA;1, CDC2AAT, CDK2, CDC2, CDC2A, CDKA1 | cell division control 2 | chr3:18072238-18074296 FORWARD LENGTH=294	33.9906	0.986233	1.07923	1.04247	1.03598	0.0468362	4.52098	0.959264	0.993092	0.965936	0.972764	0.017918	1.84197	0.0943961	-0.0908278
1294	AT5G47690.1	| Symbols: | binding | chr5:19317899-19327014 FORWARD LENGTH=1605	181.079	1.18099	1.23114	1.15669	1.18961	0.0379685	3.19168	1.04972	1.04247	1.01396	1.03538	0.0189022	1.82563	0.00324784	-0.200326
1295	AT1G20110.1	| Symbols: | RING/FYVE/PHD zinc finger superfamily protein | chr1:6971554-6974578 FORWARD LENGTH=601	65.3371	1	1.10957	0.972655	1.02741	0.0724555	7.05226	0.895025	0.913831	0.939523	0.916126	0.0223374	2.43825	0.0638365	-0.165391
1296	AT4G11850.1	| Symbols: PLDGAMMA1, MEE54 | phospholipase D gamma 1 | chr4:7129352-7132937 REVERSE LENGTH=858	95.5092	0.952638	0.806642	0.846745	0.868675	0.0754282	8.68313	0.895025	0.90125	0.90125	0.899175	0.00359423	0.399725	0.522735	0.0497859
1297	AT2G17720.1	| Symbols: | 2-oxoglutarate (2OG) and Fe(II)-dependent oxygenase superfamily protein | chr2:7697513-7699174 FORWARD LENGTH=291	32.6528	1.12506	0.852635	1.30134	1.09301	0.226064	20.6826	0.840896	1.03526	0.90125	0.925804	0.0994833	10.7456	0.306027	-0.23953
1298	AT2G18540.1	| Symbols: | RmlC-like cupins superfamily protein | chr2:8042382-8045008 REVERSE LENGTH=707	84.6992	0.852635	0.812252	0.678302	0.781063	0.0912554	11.6835	0.959264	0.752623	0.806642	0.83951	0.10717	12.7657	0.511797	0.104108
1299	AT2G27710.1	| Symbols: | 60S acidic ribosomal protein family | chr2:11816929-11817670 FORWARD LENGTH=115	11.4188	0.329877	0.438303	0.358489	0.375556	0.0561918	14.9623	1.18921	1.31951	1.04247	1.18373	0.138602	11.709	0.000725782	1.65624
1300	AT2G40730.1	| Symbols: | Protein kinase family protein with ARM repeat domain | chr2:16990083-16996072 REVERSE LENGTH=798	85.9746	1.01396	1.00696	0.939523	0.986813	0.0411037	4.1653	1.04247	0.993092	1.01396	1.01651	0.0247849	2.43825	0.344286	0.0427706
1301	AT1G49430.1	| Symbols: LACS2, LRD2 | long-chain acyl-CoA synthetase 2 | chr1:18291188-18295641 FORWARD LENGTH=665	74.3232	0.90125	1.00696	0.888843	0.93235	0.0649078	6.96175	1.04247	1.03526	1.02101	1.03291	0.0109183	1.05704	0.0571984	0.147778
1302	AT5G28850.2	| Symbols: | Calcium-binding EF-hand family protein | chr5:10877360-10881278 REVERSE LENGTH=536	61.9197	0.888843	0.846745	0.80107	0.845553	0.0438986	5.1917	0.97942	0.952638	1.04972	0.993925	0.0501384	5.04448	0.0182038	0.233242
1303	AT3G58450.1	| Symbols: | Adenine nucleotide alpha hydrolases-like superfamily protein | chr3:21622032-21623057 FORWARD LENGTH=204	22.3383	0.952638	0.920188	0.795536	0.889454	0.0829376	9.32455	1.08673	1.22264	1.24833	1.1859	0.0868365	7.3224	0.0128885	0.414993
1304	AT2G42810.1	| Symbols: PAPP5, PP5 | protein phosphatase 5.2 | chr2:17812336-17815896 REVERSE LENGTH=484	54.6494	0.939523	0.952638	0.846745	0.912969	0.0577248	6.32276	1.02101	1.06437	1.07923	1.05487	0.0302484	2.8675	0.0195811	0.208428
1305	AT1G05810.1	| Symbols: ARA, ARA-1, ATRAB11D, ATRABA5E, RABA5E | RAB GTPase homolog A5E | chr1:1748314-1749350 FORWARD LENGTH=261	28.7766	1.03526	0.952638	1.21419	1.06737	0.133701	12.5262	1.07177	1.11729	1.13288	1.10731	0.0317523	2.8675	0.641063	0.0530106
1306	AT3G15610.1	| Symbols: | Transducin/WD40 repeat-like superfamily protein | chr3:5291076-5292796 REVERSE LENGTH=341	37.3145	0.946058	0.876606	0.920188	0.914284	0.0351004	3.83911	1.00696	1.03526	1.08673	1.04299	0.0404461	3.87792	0.0141159	0.190005
1307	AT3G13160.1	| Symbols: | Tetratricopeptide repeat (TPR)-like superfamily protein | chr3:4229994-4231178 REVERSE LENGTH=394	44.8813	1.03526	0.68302	1.08673	0.935007	0.219739	23.5013	0.907519	0.946058	0.602904	0.818827	0.187985	22.9578	0.524825	-0.191418
1308	AT5G05520.1	| Symbols: | Outer membrane OMP85 family protein | chr5:1632912-1635104 FORWARD LENGTH=524	58.4655	0.965936	1.06437	1.03526	1.02186	0.0505681	4.94865	0.959264	1.09429	1.00696	1.02017	0.068478	6.7124	0.974277	-0.00238235
1309	AT1G18070.1	| Symbols: | Translation elongation factor EF1A/initiation factor IF2gamma family protein | chr1:6214236-6218211 REVERSE LENGTH=532	59.1873	0.768438	0.570382	0.574349	0.637723	0.11322	17.7537	1.05702	1.05702	0.628507	0.914181	0.247401	27.0626	0.153228	0.51955
1310	AT2G01690.1	| Symbols: | ARM repeat superfamily protein | chr2:309144-313499 REVERSE LENGTH=743	83.8416	1.14076	1.13288	1.15669	1.14345	0.0121266	1.06053	0.920188	0.913831	0.946058	0.926692	0.0170694	1.84197	5.68687e-05	-0.303225
1311	AT1G03230.1	| Symbols: | Eukaryotic aspartyl protease family protein | chr1:790110-791414 FORWARD LENGTH=434	46.1007	1.01396	1.20581	1.02101	1.08026	0.108785	10.0703	0.726986	0.926588	0.993092	0.882222	0.13849	15.6978	0.123276	-0.292164
1312	AT1G04190.1	| Symbols: TPR3 | Tetratricopeptide repeat (TPR)-like superfamily protein | chr1:1106617-1108557 REVERSE LENGTH=328	37.1388	1.12506	0.687771	1.00696	0.939928	0.226218	24.0676	0.986233	0.972655	0.986233	0.981707	0.00783912	0.79852	0.765206	0.0627415
1313	AT1G04080.1	| Symbols: PRP39 | Tetratricopeptide repeat (TPR)-like superfamily protein | chr1:1051803-1056550 FORWARD LENGTH=768	85.1712	1.07923	0.986233	0.926588	0.99735	0.0769249	7.71294	1.19748	1.23114	1.24833	1.22565	0.0258671	2.11048	0.00820564	0.297377
1314	AT1G61770.1	| Symbols: | Chaperone DnaJ-domain superfamily protein | chr1:22810220-22812370 FORWARD LENGTH=300	34.9123	1.07923	1.28343	1.43396	1.26554	0.178039	14.0683	0.972655	0.97942	0.959264	0.970446	0.010258	1.05704	0.045651	-0.383029
1315	AT2G19480.1	| Symbols: NFA02, NFA2, NAP1;2 | nucleosome assembly protein 1;2 | chr2:8438601-8441040 FORWARD LENGTH=379	43.4977	0.965936	0.812252	0.692555	0.823581	0.137042	16.6398	1.00696	1.19748	1.11729	1.10724	0.0956581	8.63932	0.0423988	0.426986
1316	AT5G64250.1	| Symbols: | Aldolase-type TIM barrel family protein | chr5:25697623-25698752 REVERSE LENGTH=293	32.0528	0.697372	0.650671	0.562529	0.636857	0.0684744	10.7519	1.25701	1.18921	1.26576	1.23733	0.0419006	3.38638	0.000204766	0.958183
1317	AT5G51970.1	| Symbols: | GroES-like zinc-binding alcohol dehydrogenase family protein | chr5:21111820-21113284 FORWARD LENGTH=364	39.2118	0.726986	0.68302	0.570382	0.660129	0.0807727	12.2359	1.27456	1.25701	1.37554	1.30237	0.0639715	4.91192	0.000417485	0.980321
1318	AT1G02280.1	| Symbols: TOC33, ATTOC33, PPI1 | translocon at the outer envelope membrane of chloroplasts 33 | chr1:448665-450246 REVERSE LENGTH=297	32.8864	0.97942	1.25701	1.07177	1.10274	0.141363	12.8193	0.913831	1.00696	1.1487	1.02316	0.118269	11.5592	0.496156	-0.108053
1319	AT2G29420.1	| Symbols: ATGSTU7, GST25, GSTU7 | glutathione S-transferase tau 7 | chr2:12618111-12618871 REVERSE LENGTH=227	26.0779	0.90125	0.773782	0.779165	0.818066	0.0720902	8.81228	1.29235	1.41421	1.31951	1.34202	0.0639747	4.76703	0.000709182	0.714122
1320	AT2G32060.1	| Symbols: | Ribosomal protein L7Ae/L30e/S12e/Gadd45 family protein | chr2:13639228-13640104 REVERSE LENGTH=144	15.3009	0.68302	0.668964	0.586417	0.646134	0.0521912	8.07746	1.27456	1.27456	1.18921	1.24611	0.0492789	3.95462	0.000132341	0.947526
1321	AT5G64300.1	| Symbols: ATGCH, GCH, ATRIBA1, RFD1 | GTP cyclohydrolase II | chr5:25718459-25720790 FORWARD LENGTH=543	59.0013	0.408951	0.752623	0.594604	0.585393	0.172021	29.3856	1.22264	1.07923	1.26576	1.18921	0.0976549	8.21176	0.00614028	1.02252
1322	AT3G07010.1	| Symbols: | Pectin lyase-like superfamily protein | chr3:2212973-2216306 REVERSE LENGTH=416	46.1267	0.926588	1.05702	0.846745	0.94345	0.106146	11.2508	1.08673	1.30134	1.16473	1.18427	0.108629	9.17267	0.0515678	0.327979
1323	AT5G04130.1	| Symbols: GYRB2 | DNA GYRASE B2 | chr5:1122084-1128031 REVERSE LENGTH=732	80.9851	0.986233	1.14076	1.01396	1.04699	0.0823892	7.86919	0.882703	0.876606	0.926588	0.895299	0.0272681	3.0457	0.0388808	-0.2258
1324	AT1G06550.1	| Symbols: | ATP-dependent caseinolytic (Clp) protease/crotonase family protein | chr1:2003834-2006564 REVERSE LENGTH=387	43.2121	0.707107	0.619854	0.594604	0.640521	0.0590305	9.21601	1.04972	0.397768	0.97942	0.808968	0.35784	44.2341	0.466223	0.336837
1325	AT1G75270.1	| Symbols: DHAR2 | dehydroascorbate reductase 2 | chr1:28250255-28251237 REVERSE LENGTH=213	23.3743	0.784584	0.702222	0.61132	0.699376	0.0866671	12.3921	1.19748	1.23114	1.22264	1.21709	0.0175062	1.43837	0.000532193	0.799294
1326	AT5G67560.1	| Symbols: ATARLA1D, ARLA1D | ADP-ribosylation factor-like A1D | chr5:26950579-26951913 FORWARD LENGTH=184	20.3724	0.570382	0.532185	0.965936	0.689501	0.240161	34.8311	1.10191	1.28343	1.17283	1.18606	0.0914797	7.71294	0.028659	0.782547
1327	AT5G07300.1	| Symbols: BON2 | Calcium-dependent phospholipid-binding Copine family protein | chr5:2299996-2303040 FORWARD LENGTH=586	63.9756	1.20581	1.22264	1.13288	1.18711	0.04771	4.019	1.1487	1.16473	1.10957	1.141	0.0283763	2.48696	0.223622	-0.057155
1328	AT4G38470.1	| Symbols: | ACT-like protein tyrosine kinase family protein | chr4:17999432-18003551 FORWARD LENGTH=575	64.7528	1.40444	1.33793	1.33793	1.3601	0.0384038	2.8236	0.920188	0.993092	0.913831	0.942371	0.0440413	4.67346	0.000244527	-0.529346
1329	AT1G51500.1	| Symbols: CER5, D3, ABCG12, WBC12, ATWBC12 | ABC-2 type transporter family protein | chr1:19097967-19100972 REVERSE LENGTH=687	76.3837	1.1487	1.24833	1.17283	1.18995	0.0519755	4.36786	0.920188	0.933033	0.959264	0.937495	0.0199167	2.12446	0.00141849	-0.344024
1330	AT4G21180.1	| Symbols: ATERDJ2B | DnaJ / Sec63 Brl domains-containing protein | chr4:11289337-11292179 FORWARD LENGTH=661	74.7593	1.07923	1.31039	1.16473	1.18479	0.11688	9.86506	1.04972	0.598739	0.673617	0.774024	0.241674	31.2231	0.0569692	-0.614175
1331	AT5G46800.1	| Symbols: BOU | Mitochondrial substrate carrier family protein | chr5:18988779-18989810 REVERSE LENGTH=300	30.985	1.31039	1.48452	1.43396	1.40962	0.0895786	6.35479	0.993092	1.10957	1.05702	1.05323	0.058331	5.53831	0.0044651	-0.420495
1332	AT3G27530.1	| Symbols: GC6, MAG4 | golgin candidate 6 | chr3:10193778-10199659 REVERSE LENGTH=914	101.752	1.15669	1.08673	1.01396	1.08579	0.071369	6.57298	1.19748	1.10191	1.26576	1.18838	0.0823038	6.92571	0.178213	0.130246
1333	AT4G33070.1	| Symbols: | Thiamine pyrophosphate dependent pyruvate decarboxylase family protein | chr4:15952519-15954676 REVERSE LENGTH=607	66.152	0.441351	0.417544	0.339151	0.399349	0.0534746	13.3904	0.493116	0.368567	0.420448	0.427377	0.062563	14.6388	0.586994	0.0978607
1334	AT4G33120.1	| Symbols: | S-adenosyl-L-methionine-dependent methyltransferases superfamily protein | chr4:15975577-15978055 REVERSE LENGTH=355	40.9536	1.04247	0.97942	0.965936	0.995941	0.040852	4.10185	0.882703	1.04247	0.907519	0.944229	0.0859754	9.10535	0.400005	-0.0769227
1335	AT5G45620.1	| Symbols: | Proteasome component (PCI) domain protein | chr5:18501590-18503868 FORWARD LENGTH=386	44.1221	0.965936	0.946058	0.888843	0.933612	0.0400253	4.28714	1.20581	1.08673	1.01396	1.10217	0.0968508	8.7873	0.0495207	0.239448
1336	AT1G79230.1	| Symbols: ST1, ATMST1, MST1, ATRDH1, STR1 | mercaptopyruvate sulfurtransferase 1 | chr1:29800824-29803679 FORWARD LENGTH=379	41.8489	0.939523	0.907519	0.707107	0.851383	0.125967	14.7956	1.23971	1.22264	1.23971	1.23402	0.00985388	0.79852	0.00631775	0.535484
1337	AT5G44320.1	| Symbols: | Eukaryotic translation initiation factor 3 subunit 7 (eIF-3) | chr5:17854901-17856667 REVERSE LENGTH=588	66.1652	0.784584	0.835088	0.752623	0.790765	0.0415783	5.25798	1.12506	1.10957	1.14076	1.12513	0.0155972	1.38626	0.000199533	0.508771
1338	AT1G66240.1	| Symbols: ATX1, ATATX1 | homolog of anti-oxidant 1 | chr1:24686445-24687327 REVERSE LENGTH=106	11.4049	0.757858	0.707107	0.702222	0.722396	0.0308083	4.26474	1.10191	1.25701	1.09429	1.15107	0.0918279	7.97761	0.00155672	0.672115
1339	AT3G57890.1	| Symbols: | Tubulin binding cofactor C domain-containing protein | chr3:21438271-21441695 FORWARD LENGTH=573	62.7217	0.795536	0.687771	0.650671	0.711326	0.0752505	10.5789	1.16473	0.712025	1.07923	0.985329	0.240518	24.4099	0.132794	0.470094
1340	AT2G29140.1	| Symbols: APUM3, PUM3 | pumilio 3 | chr2:12531392-12535060 FORWARD LENGTH=964	105.901	1	1.23971	1.04972	1.09647	0.12651	11.5379	0.864537	0.90125	0.952638	0.906142	0.0442536	4.88374	0.069713	-0.275064
1341	AT2G25980.1	| Symbols: | Mannose-binding lectin superfamily protein | chr2:11077718-11079642 REVERSE LENGTH=449	48.9304	0.742262	0.757858	0.659754	0.719958	0.0527182	7.3224	1.45397	1.51572	1.51572	1.49514	0.0356479	2.38426	2.98356e-05	1.05429
1342	AT5G41950.1	| Symbols: | Tetratricopeptide repeat (TPR)-like superfamily protein | chr5:16785825-16789360 FORWARD LENGTH=565	62.3413	0.528509	0.965936	0.876606	0.79035	0.231118	29.2425	1.13288	1.18099	1.14076	1.15155	0.0258035	2.24077	0.0546484	0.543009
1343	AT3G13530.1	| Symbols: MAPKKK7, MAP3KE1 | mitogen-activated protein kinase kinase kinase 7 | chr3:4411934-4419320 REVERSE LENGTH=1368	151.065	0.554785	1.15669	1.07923	0.930234	0.327447	35.2005	0.795536	0.790041	0.840896	0.808825	0.0279105	3.45074	0.557062	-0.201766
1344	AT5G26570.1	| Symbols: PWD, OK1, ATGWD3 | catalytics;carbohydrate kinases;phosphoglucan, water dikinases | chr5:9261580-9267526 FORWARD LENGTH=1196	131.223	0.721965	0.702222	0.602904	0.675697	0.0638088	9.4434	0.972655	0.895025	1.02811	0.965265	0.0668515	6.92571	0.00559077	0.514548
1345	AT3G14600.1	| Symbols: | Ribosomal protein L18ae/LX family protein | chr3:4910773-4911933 FORWARD LENGTH=178	21.2772	0.628507	1.15669	1.03526	0.940153	0.276638	29.4248	0.852635	0.888843	1	0.913826	0.0767935	8.40351	0.881498	-0.0409767
1346	AT1G71695.1	| Symbols: | Peroxidase superfamily protein | chr1:26964359-26966557 FORWARD LENGTH=358	39.5162	0.876606	0.920188	0.768438	0.855077	0.0781322	9.13744	1.25701	1.75321	1.67018	1.56013	0.265773	17.0353	0.0116157	0.867543
1347	AT1G24280.1	| Symbols: G6PD3 | glucose-6-phosphate dehydrogenase 3 | chr1:8609495-8612383 FORWARD LENGTH=599	67.2984	0.895025	0.895025	0.80107	0.863707	0.0542451	6.2805	0.965936	0.933033	0.986233	0.961734	0.0268477	2.79159	0.0485516	0.155096
1348	AT1G79010.1	| Symbols: | Alpha-helical ferredoxin | chr1:29725138-29726933 REVERSE LENGTH=222	25.4686	0.907519	1.09429	0.952638	0.984817	0.0974566	9.89591	0.986233	1.06437	1.07177	1.04079	0.0473946	4.55371	0.421548	0.0797544
1349	AT3G27740.1	| Symbols: CARA | carbamoyl phosphate synthetase A | chr3:10281470-10283792 REVERSE LENGTH=430	47.0113	0.757858	0.721965	0.624165	0.701329	0.069194	9.86612	1.13288	1.04247	1.1487	1.10802	0.0573162	5.17287	0.00142968	0.659815
1350	AT4G09570.1	| Symbols: CPK4, ATCPK4 | calcium-dependent protein kinase 4 | chr4:6049560-6052184 FORWARD LENGTH=501	56.3623	0.993092	0.926588	0.90125	0.94031	0.0474338	5.04448	0.972655	0.913831	0.959264	0.948584	0.0308319	3.25031	0.812529	0.0126378
1351	AT5G47210.1	| Symbols: | Hyaluronan / mRNA binding family | chr5:19169222-19171012 REVERSE LENGTH=357	37.9588	0.779165	0.882703	0.721965	0.794611	0.0814748	10.2534	0.972655	1.1487	1.06437	1.06191	0.0880475	8.29145	0.0181569	0.418338
1352	AT1G20780.1	| Symbols: PUB44, ATPUB44, SAUL1 | senescence-associated E3 ubiquitin ligase 1 | chr1:7217812-7220609 FORWARD LENGTH=801	88.3064	1.08673	1.06437	1.09429	1.0818	0.0155603	1.43837	0.76313	0.795536	0.846745	0.801804	0.0421587	5.25798	0.000418139	-0.432112
1353	AT2G05920.1	| Symbols: | Subtilase family protein | chr2:2269831-2272207 REVERSE LENGTH=754	79.9472	1.25701	1.43396	1.24833	1.3131	0.104754	7.97761	1.08673	1.31951	1.33793	1.24806	0.140012	11.2184	0.554488	-0.0732929
1354	AT2G20230.1	| Symbols: | Tetraspanin family protein | chr2:8725762-8727388 FORWARD LENGTH=270	29.6843	1.31951	1.43396	1.45397	1.40248	0.0725484	5.17287	0.965936	1.05702	1.06437	1.02911	0.0548318	5.32809	0.0020661	-0.446584
1355	AT1G78880.1	| Symbols: | Ubiquitin-specific protease family C19-related protein | chr1:29653068-29654819 REVERSE LENGTH=468	50.0547	1.03526	1.18099	1.1487	1.12165	0.0765361	6.82351	0.876606	0.358489	0.959264	0.731453	0.32563	44.5182	0.113441	-0.616788
1356	ATCG00750.1	| Symbols: RPS11 | ribosomal protein S11 | chrC:78960-79376 REVERSE LENGTH=138	14.9962	0.90125	1.12506	0.939523	0.988611	0.119707	12.1086	1.01396	1.10957	1.43396	1.18583	0.220138	18.5641	0.244508	0.262421
1357	AT1G50670.1	| Symbols: | OTU-like cysteine protease family protein | chr1:18775086-18776552 REVERSE LENGTH=208	23.3926	0.598739	0.325335	0.496546	0.47354	0.138146	29.1731	1.07177	0.558644	1.07177	0.90073	0.296256	32.8906	0.0863406	0.927608
1358	AT2G28520.1	| Symbols: VHA-A1 | vacuolar proton ATPase A1 | chr2:12210026-12215532 FORWARD LENGTH=817	93.3366	1.23114	1.41421	1.44393	1.3631	0.115235	8.45392	0.920188	0.952638	0.895025	0.922617	0.0288832	3.13057	0.00302229	-0.563083
1359	AT3G47930.1	| Symbols: ATGLDH, GLDH | L-galactono-1,4-lactone dehydrogenase | chr3:17684500-17687426 FORWARD LENGTH=610	68.4946	0.895025	0.97942	0.965936	0.946794	0.0453372	4.7885	0.790041	0.835088	0.82932	0.81815	0.0245128	2.99612	0.0124156	-0.210686
1360	AT1G04690.1	| Symbols: KAB1, KV-BETA1 | potassium channel beta subunit 1 | chr1:1313662-1315420 FORWARD LENGTH=328	36.4977	1.16473	0.907519	0.835088	0.969114	0.17324	17.8761	1.1487	1.01396	1.27456	1.14574	0.130326	11.3748	0.231028	0.241541
1361	AT3G45600.1	| Symbols: TET3 | tetraspanin3 | chr3:16733973-16735854 REVERSE LENGTH=285	31.8492	1.05702	0.888843	0.920188	0.955349	0.0894316	9.36113	0.779165	0.864537	0.939523	0.861075	0.0802351	9.31802	0.245709	-0.14989
1362	AT5G62740.1	| Symbols: HIR1, ATHIR1 | SPFH/Band 7/PHB domain-containing membrane-associated protein family | chr5:25201320-25202535 FORWARD LENGTH=286	31.3931	0.972655	1.10191	1.04972	1.04143	0.0650228	6.24363	0.795536	0.864537	0.852635	0.83757	0.0368849	4.40381	0.00914978	-0.314279
1363	AT2G07707.1	| Symbols: | Plant mitochondrial ATPase, F0 complex, subunit 8 protein | chr2:3386292-3386768 FORWARD LENGTH=158	18.1813	1.16473	0.986233	1.42405	1.19167	0.220148	18.4739	0.933033	1.13288	0.986233	1.01738	0.103503	10.1734	0.282435	-0.228124
1364	AT1G16890.2	| Symbols: UBC36, UBC13B | ubiquitin-conjugating enzyme 36 | chr1:5776550-5778327 REVERSE LENGTH=153	17.191	1.04247	0.840896	0.795536	0.892966	0.131442	14.7197	1.04972	1.02811	0.993092	1.02364	0.0285759	2.79159	0.167735	0.197032
1365	AT5G06320.1	| Symbols: NHL3 | NDR1/HIN1-like 3 | chr5:1931016-1931711 REVERSE LENGTH=231	25.9125	0.895025	0.90125	0.920188	0.905488	0.0131055	1.44734	0.840896	0.840896	0.864537	0.848777	0.013649	1.60808	0.00655627	-0.0933101
1366	AT3G49080.1	| Symbols: | Ribosomal protein S5 domain 2-like superfamily protein | chr3:18194500-18196657 REVERSE LENGTH=430	47.9403	0.90125	0.858565	0.779165	0.846327	0.0619563	7.32061	1.04972	0.986233	1.04972	1.02856	0.0366525	3.56349	0.0118324	0.281333
1367	AT1G79440.1	| Symbols: ALDH5F1, SSADH1, SSADH | aldehyde dehydrogenase 5F1 | chr1:29882525-29887275 REVERSE LENGTH=528	56.5054	0.752623	0.687771	0.532185	0.657526	0.113289	17.2295	1.33793	0.641713	1.3566	1.11208	0.407458	36.6392	0.136142	0.758142
1368	AT5G07440.1	| Symbols: GDH2 | glutamate dehydrogenase 2 | chr5:2356153-2358012 FORWARD LENGTH=411	44.6527	1.05702	1.00696	0.907519	0.990498	0.0760962	7.68262	1.13288	1.21419	1.26576	1.20428	0.0669891	5.56259	0.0217265	0.281944
1369	AT3G01310.1	| Symbols: | Phosphoglycerate mutase-like family protein | chr3:94343-101603 REVERSE LENGTH=1056	119.434	1.07923	0.993092	0.888843	0.987054	0.0953363	9.65867	0.946058	0.959264	0.972655	0.959326	0.0132988	1.38626	0.644012	-0.0411092
1370	AT5G18230.1	| Symbols: | transcription regulator NOT2/NOT3/NOT5 family protein | chr5:6021610-6027031 REVERSE LENGTH=843	92.8775	0.993092	1.00696	0.852635	0.950894	0.085377	8.9786	1.1487	0.993092	1.01396	1.05192	0.0844622	8.02936	0.218853	0.145664
1371	AT1G06220.1	| Symbols: MEE5, CLO, GFA1 | Ribosomal protein S5/Elongation factor G/III/V family protein | chr1:1900524-1904583 FORWARD LENGTH=987	110.354	1.24833	1.23971	1.1487	1.21225	0.0552021	4.55371	1.10191	1.07177	1.07177	1.08182	0.0173965	1.60808	0.0174948	-0.164225
1372	AT1G53850.1	| Symbols: PAE1, ATPAE1 | 20S proteasome alpha subunit E1 | chr1:20104131-20105792 REVERSE LENGTH=237	25.9129	0.806642	0.757858	0.702222	0.755574	0.0522471	6.91489	0.993092	1.20581	1.02811	1.07567	0.114054	10.603	0.0115159	0.509592
1373	AT3G22630.1	| Symbols: PBD1, PRCGB | 20S proteasome beta subunit D1 | chr3:8009709-8010774 REVERSE LENGTH=204	22.5085	1.02811	0.946058	0.888843	0.954338	0.0700038	7.33533	0.946058	0.602904	1.04972	0.866226	0.233859	26.9975	0.565748	-0.139757
1374	AT5G39850.1	| Symbols: | Ribosomal protein S4 | chr5:15950053-15951171 FORWARD LENGTH=197	23.1284	0.602904	0.574349	0.752623	0.643292	0.095754	14.885	0.913831	0.721965	0.993092	0.876296	0.139407	15.9086	0.0754739	0.445944
1375	AT1G44575.1	| Symbols: NPQ4, PSBS | Chlorophyll A-B binding family protein | chr1:16871768-16873194 FORWARD LENGTH=265	27.9723	1.13288	1.81504	1.32869	1.42554	0.351239	24.6391	1.36604	1.60214	1.69349	1.55389	0.168973	10.8742	0.598933	0.12438
1376	AT5G62810.1	| Symbols: PEX14, ATPEX14, PED2 | peroxin 14 | chr5:25220323-25223571 FORWARD LENGTH=507	55.5428	1.01396	1.23114	1.21419	1.1531	0.120797	10.4758	0.920188	1	1.00696	0.975714	0.0482132	4.94132	0.0774729	-0.240986
1377	AT5G42960.1	| Symbols: | unknown protein; FUNCTIONS IN: molecular_function unknown; INVOLVED IN: biological_process unknown; LOCATED IN: mitochondrion, chloroplast, plastid, chloroplast envelope; EXPRESSED IN: 24 plant structures; EXPRESSED DURING: 13 growth stages; BEST Arabidopsis thaliana protein match is: unknown protein (TAIR:AT1G45170.1); Has 30201 Blast hits to 17322 proteins in 780 species: Archae - …	23.3779	1.02101	1.16473	1.03526	1.07367	0.0791845	7.37513	0.90125	1.01396	0.97942	0.964877	0.0577448	5.98469	0.126869	-0.154134
1378	AT3G05260.1	| Symbols: | NAD(P)-binding Rossmann-fold superfamily protein | chr3:1497665-1498919 REVERSE LENGTH=289	31.4139	0.946058	0.773782	0.678302	0.799381	0.135701	16.9757	1.02811	1.10957	1.21419	1.11729	0.0932806	8.34881	0.028731	0.483052
1379	AT3G13860.1	| Symbols: HSP60-3A | heat shock protein 60-3A | chr3:4561704-4565133 REVERSE LENGTH=572	60.4108	1.04247	0.986233	0.852635	0.960444	0.0975075	10.1523	1.01396	0.993092	1.10957	1.03887	0.0621069	5.97829	0.305148	0.113246
1380	AT3G62220.1	| Symbols: | Protein kinase superfamily protein | chr3:23029276-23030864 REVERSE LENGTH=361	38.952	1	0.993092	1.04972	1.01427	0.0308916	3.0457	0.895025	0.939523	0.920188	0.918245	0.0223123	2.42989	0.0120192	-0.14349
1381	AT1G74790.1	| Symbols: | catalytics | chr1:28098912-28101673 FORWARD LENGTH=695	75.1584	0.790041	0.933033	1.01396	0.912345	0.113384	12.4277	0.668964	0.882703	0.80107	0.784246	0.107858	13.7531	0.229222	-0.218273
1382	AT4G17890.1	| Symbols: AGD8 | ARF-GAP domain 8 | chr4:9937121-9939146 FORWARD LENGTH=413	44.3961	0.946058	1	0.882703	0.94292	0.0587114	6.22655	1.01396	1.03526	1.07177	1.04033	0.0292383	2.81047	0.0618194	0.141837
1383	AT5G50370.1	| Symbols: | Adenylate kinase family protein | chr5:20509382-20510631 REVERSE LENGTH=248	27.3001	0.864537	0.707107	1.08673	0.886126	0.190733	21.5243	0.939523	1.01396	0.993092	0.982192	0.038397	3.90932	0.440633	0.148492
1384	AT1G54030.1	| Symbols: MVP1 | GDSL-like Lipase/Acylhydrolase superfamily protein | chr1:20167685-20169476 FORWARD LENGTH=417	46.0353	0.687771	0.716978	0.641713	0.682154	0.0379454	5.56259	0.972655	0.993092	1	0.988582	0.0142195	1.43837	0.000196188	0.535264
1385	AT3G53480.1	| Symbols: PIS1, PDR9, ATPDR9, ABCG37 | pleiotropic drug resistance 9 | chr3:19825366-19831644 FORWARD LENGTH=1450	163.982	1.14076	1.25701	1.32869	1.24215	0.0948381	7.63497	0.752623	0.795536	0.784584	0.777581	0.0222972	2.8675	0.00117237	-0.675779
1386	AT1G17880.1	| Symbols: BTF3, ATBTF3 | basic transcription factor 3 | chr1:6152572-6153425 REVERSE LENGTH=165	17.9173	1.02101	1.12506	1.17283	1.1063	0.0776299	7.01706	1.26576	1.51572	1.60214	1.4612	0.174691	11.9553	0.0324152	0.401413
1387	AT3G09940.1	| Symbols: MDHAR, ATMDAR3, MDAR3, MDAR2 | monodehydroascorbate reductase | chr3:3056501-3059103 REVERSE LENGTH=441	48.3148	0.646176	0.566442	0.482968	0.565196	0.0816113	14.4395	0.835088	0.779165	0.82932	0.814524	0.0307577	3.77616	0.00775258	0.527207
1388	AT4G22310.1	| Symbols: | Uncharacterised protein family (UPF0041) | chr4:11791443-11792638 FORWARD LENGTH=108	11.9791	1.15669	1.31039	1.24833	1.23847	0.0773255	6.24363	0.913831	1.03526	0.965936	0.971678	0.06092	6.26957	0.00934847	-0.35001
1389	AT5G65460.1	| Symbols: KCA2, KAC2 | kinesin like protein for actin based chloroplast movement 2 | chr5:26161831-26169001 REVERSE LENGTH=1264	140.292	1.11729	1.08673	1.01396	1.07266	0.0530822	4.94865	0.946058	0.870551	0.97942	0.93201	0.0557778	5.98469	0.0340578	-0.202777
1390	AT5G20950.1	| Symbols: | Glycosyl hydrolase family protein | chr5:7107609-7110775 REVERSE LENGTH=624	67.8652	1.06437	1.13288	1	1.06575	0.0664527	6.23529	1.04972	1.32869	1.34723	1.24188	0.166675	13.4212	0.16433	0.220653
1391	AT1G07720.1	| Symbols: KCS3 | 3-ketoacyl-CoA synthase 3 | chr1:2390970-2392406 REVERSE LENGTH=478	54.2821	1.22264	0.835088	1.39474	1.15082	0.286656	24.9088	0.933033	0.920188	0.876606	0.909942	0.029576	3.25031	0.221242	-0.33882
1392	AT1G67680.1	| Symbols: | SRP72 RNA-binding domain | chr1:25365962-25368464 REVERSE LENGTH=664	73.0068	0.933033	0.946058	0.913831	0.930974	0.0162115	1.74134	0.946058	0.952638	0.926588	0.941761	0.013546	1.43837	0.426433	0.0166204
1393	AT4G11260.1	| Symbols: ATSGT1B, ETA3, RPR1, EDM1, SGT1B | phosphatase-related | chr4:6851515-6853719 REVERSE LENGTH=358	39.7192	0.594604	0.539614	0.476319	0.536846	0.0591909	11.0257	1.02811	1.03526	0.97942	1.01427	0.0303886	2.99612	0.000240997	0.917858
1394	AT2G43750.1	| Symbols: OASB, ACS1, CPACS1, ATCS-B | O-acetylserine (thiol) lyase B | chr2:18129604-18132322 REVERSE LENGTH=392	41.6119	0.90125	0.812252	0.721965	0.811822	0.0896437	11.0423	1.11729	1.16473	1.3566	1.21288	0.126714	10.4474	0.0110296	0.579195
1395	AT2G33220.1	| Symbols: | GRIM-19 protein | chr2:14078974-14079929 FORWARD LENGTH=143	16.0932	1.12506	1.14076	1.21419	1.16001	0.0475817	4.10185	1.02811	1.06437	0.80107	0.964518	0.142706	14.7956	0.0875628	-0.266252
1396	AT5G08530.1	| Symbols: CI51 | 51 kDa subunit of complex I | chr5:2759848-2761726 REVERSE LENGTH=486	53.3972	0.913831	0.965936	0.846745	0.908838	0.0597522	6.57458	0.993092	1.09429	1.00696	1.03145	0.0548662	5.31934	0.0589298	0.182575
1397	AT1G48130.1	| Symbols: ATPER1, PER1 | 1-cysteine peroxiredoxin 1 | chr1:17780610-17781500 FORWARD LENGTH=216	24.0482	0.784584	0.650671	0.615572	0.683609	0.0891905	13.047	1.08673	1.02101	1.03526	1.04767	0.0345731	3.29999	0.00274296	0.615942
1398	AT5G14250.1	| Symbols: COP13, CSN3, FUS11 | Proteasome component (PCI) domain protein | chr5:4597970-4600561 FORWARD LENGTH=429	47.6926	0.933033	0.790041	0.702222	0.808432	0.116499	14.4105	1.04972	1.03526	1.06437	1.04978	0.0145527	1.38626	0.0235729	0.376894
1399	AT2G24420.1	| Symbols: | DNA repair ATPase-related | chr2:10380147-10382624 FORWARD LENGTH=440	50.3027	1.22264	1.01396	1.31951	1.18537	0.156147	13.1728	0.972655	1.05702	0.946058	0.99191	0.0579321	5.84046	0.114547	-0.257055
1400	ATCG00470.1	| Symbols: ATPE | ATP synthase epsilon chain | chrC:52265-52663 REVERSE LENGTH=132	14.4717	1.12506	0.876606	1.12506	1.04224	0.143444	13.7631	1.10191	1.26576	1.42405	1.2639	0.161081	12.7447	0.149685	0.278198
1401	AT1G19580.1	| Symbols: GAMMA CA1 | gamma carbonic anhydrase 1 | chr1:6774937-6777092 FORWARD LENGTH=275	29.9344	0.732043	0.528509	1.19748	0.819344	0.342923	41.8534	0.90125	1.07177	0.972655	0.981893	0.085636	8.72152	0.470315	0.261097
1402	AT5G65720.1	| Symbols: ATNIFS1, NIFS1, NFS1, ATNFS1 | nitrogen fixation S (NIFS)-like 1 | chr5:26296349-26297710 FORWARD LENGTH=453	50.2455	1.04972	0.972655	0.852635	0.958336	0.0993181	10.3636	1	1.04972	1.08673	1.04548	0.0435221	4.16287	0.236317	0.125568
1403	AT1G66200.1	| Symbols: ATGSR2, GSR2, GLN1;2 | glutamine synthase clone F11 | chr1:24655520-24657520 REVERSE LENGTH=356	39.1645	0.562529	0.524858	0.447513	0.511633	0.0586377	11.4609	1.32869	1.20581	1.06437	1.19962	0.132266	11.0257	0.001185	1.2294
1404	AT2G30060.1	| Symbols: | Pleckstrin homology (PH) domain superfamily protein | chr2:12827035-12828551 FORWARD LENGTH=217	24.356	0.574349	0.607097	0.517632	0.56636	0.0452644	7.99217	1.11729	1.24833	1.10191	1.15584	0.0804668	6.96175	0.000380173	1.02915
1405	AT1G74020.1	| Symbols: SS2 | strictosidine synthase 2 | chr1:27835289-27837277 REVERSE LENGTH=335	35.253	1.02811	1.06437	0.913831	1.00211	0.0785673	7.84022	1.02101	1.24833	1.08673	1.11869	0.11698	10.4569	0.225137	0.15878
1406	AT2G29560.1	| Symbols: ENOC | cytosolic enolase | chr2:12646635-12649694 FORWARD LENGTH=475	51.5493	1.22264	1.10191	1.10191	1.14215	0.0697065	6.10309	1.08673	1.00696	1.12506	1.07292	0.0602519	5.61571	0.262986	-0.0902148
1407	AT5G49030.1	| Symbols: OVA2 | tRNA synthetase class I (I, L, M and V) family protein | chr5:19875091-19882291 REVERSE LENGTH=1093	122.912	1.06437	1.09429	0.888843	1.01584	0.110992	10.9262	1.1487	1.08673	1.22264	1.15269	0.0680406	5.90276	0.14275	0.182339
1408	AT2G41220.1	| Symbols: GLU2 | glutamate synthase 2 | chr2:17177934-17188388 FORWARD LENGTH=1629	177.622	1.1487	0.926588	0.823591	0.966292	0.166151	17.1947	1.02811	0.965936	1.15669	1.05025	0.0972828	9.26286	0.492133	0.120196
1409	AT1G12110.1	| Symbols: NRT1.1, CHL1-1, NRT1, B-1, ATNRT1, CHL1 | nitrate transporter 1.1 | chr1:4105341-4109290 FORWARD LENGTH=590	64.8621	0.907519	0.97942	1.04247	0.976468	0.0675217	6.91489	0.554785	0.646176	0.624165	0.608375	0.047698	7.84022	0.00152155	-0.682611
1410	AT1G49660.1	| Symbols: AtCXE5, CXE5 | carboxyesterase 5 | chr1:18378777-18379736 REVERSE LENGTH=319	35.1568	0.747425	0.646176	0.510506	0.634702	0.118875	18.7293	1.20581	1.26576	1.19748	1.22301	0.0372494	3.0457	0.00121652	0.946289
1411	AT4G18950.1	| Symbols: | Integrin-linked protein kinase family | chr4:10375685-10378129 FORWARD LENGTH=459	52.5665	1	0.993092	1	0.997697	0.00398805	0.399725	1.01396	1.00696	0.972655	0.997857	0.0221045	2.2152	0.990795	0.000230132
1412	AT5G55230.1	| Symbols: ATMAP65-1, MAP65-1 | microtubule-associated proteins 65-1 | chr5:22402716-22405182 FORWARD LENGTH=587	65.7264	0.952638	0.450625	0.840896	0.748053	0.26357	35.2341	1.13288	0.712025	1.28343	1.04278	0.296165	28.4016	0.267338	0.47922
1413	AT3G20630.1	| Symbols: UBP14, TTN6, ATUBP14, PER1 | ubiquitin-specific protease 14 | chr3:7203001-7208340 REVERSE LENGTH=797	88.2997	0.812252	0.678302	0.602904	0.697819	0.10603	15.1945	1.07177	1.04972	1.12506	1.08218	0.0387345	3.5793	0.00413517	0.633019
1414	AT3G51260.1	| Symbols: PAD1 | 20S proteasome alpha subunit PAD1 | chr3:19031086-19032746 FORWARD LENGTH=250	27.3024	0.823591	0.852635	0.773782	0.816669	0.0398793	4.88316	0.946058	1.02101	0.939523	0.968864	0.0452795	4.67346	0.0119782	0.246542
1415	AT2G31680.1	| Symbols: AtRABA5d, RABA5d | RAB GTPase homolog A5D | chr2:13473781-13474957 REVERSE LENGTH=219	24.328	1.00696	0.946058	1.19748	1.05016	0.131162	12.4896	1.05702	1.12506	1.10957	1.09722	0.0356629	3.25031	0.581103	0.0632321
1416	AT2G04350.1	| Symbols: LACS8 | AMP-dependent synthetase and ligase family protein | chr2:1516086-1519178 FORWARD LENGTH=720	78.2755	1.17283	1.23971	1.18099	1.19785	0.0364828	3.0457	0.926588	0.747425	0.972655	0.882223	0.118989	13.4874	0.0117597	-0.441227
1417	AT5G52560.1	| Symbols: ATUSP, USP | UDP-sugar pyrophosphorylase | chr5:21331230-21334573 FORWARD LENGTH=614	67.7918	0.840896	0.80107	0.712025	0.784664	0.0659835	8.40914	1.09429	1.09429	1.08673	1.09177	0.0043641	0.399725	0.00129656	0.476528
1418	AT4G11600.1	| Symbols: ATGPX6, PHGPX, LSC803, GPX6 | glutathione peroxidase 6 | chr4:7010021-7011330 REVERSE LENGTH=232	25.5503	0.784584	0.773782	0.732043	0.76347	0.0277472	3.63436	1.19748	1.15669	1.14076	1.16498	0.0292519	2.51094	6.62956e-05	0.609658
1419	AT5G58440.1	| Symbols: SNX2a | sorting nexin 2A | chr5:23624154-23626676 REVERSE LENGTH=587	65.4687	1.02811	1.14076	1.02101	1.0633	0.0671824	6.31832	1	1.07923	0.972655	1.01729	0.0553515	5.44105	0.411802	-0.0638068
1420	AT5G22360.1	| Symbols: ATVAMP714, VAMP714 | vesicle-associated membrane protein 714 | chr5:7404379-7405654 REVERSE LENGTH=221	25.2821	1.20581	0.664343	1.21419	1.02812	0.315064	30.6448	1.03526	0.986233	1.02101	1.01417	0.025222	2.48696	0.942755	-0.0197025
1421	AT5G10730.1	| Symbols: | NAD(P)-binding Rossmann-fold superfamily protein | chr5:3390822-3392947 REVERSE LENGTH=287	31.0072	0.993092	1.18099	1.08673	1.08694	0.0939503	8.64355	1.07923	0.993092	1.00696	1.02643	0.0462509	4.50602	0.373505	-0.0826435
1422	AT1G49040.1	| Symbols: SCD1 | stomatal cytokinesis defective / SCD1 protein (SCD1) | chr1:18139419-18148826 REVERSE LENGTH=1187	131.492	1.28343	1.23114	1.18921	1.23459	0.0472039	3.82344	0.920188	0.888843	0.965936	0.924989	0.0387704	4.19145	0.00092844	-0.416527
1423	AT5G19520.1	| Symbols: MSL9, ATMSL9 | mechanosensitive channel of small conductance-like 9 | chr5:6586079-6588771 FORWARD LENGTH=742	84.1775	0.852635	0.97942	0.907519	0.913191	0.0635827	6.9627	0.721965	0.664343	0.840896	0.742401	0.0900335	12.1273	0.0550086	-0.298718
1424	AT4G26410.1	| Symbols: | Uncharacterised conserved protein UCP022280 | chr4:13346760-13348791 FORWARD LENGTH=263	29.165	1.31039	1.44393	1.39474	1.38302	0.0675352	4.88316	0.933033	0.97942	0.952638	0.95503	0.023286	2.43825	0.000486899	-0.534206
1425	AT2G47240.1	| Symbols: CER8, LACS1 | AMP-dependent synthetase and ligase family protein | chr2:19393835-19397616 FORWARD LENGTH=660	74.532	1.07177	0.732043	1.20581	1.00321	0.244211	24.3431	0.959264	1.05702	1.02811	1.0148	0.0502188	4.94865	0.939691	0.0165727
1426	AT1G61870.1	| Symbols: PPR336 | pentatricopeptide repeat 336 | chr1:22865326-22866552 REVERSE LENGTH=408	45.7104	1.10191	1.10957	0.993092	1.06819	0.0651483	6.09895	1.00696	1.04247	0.61132	0.886914	0.239331	26.9847	0.274276	-0.268301
1427	AT1G04630.1	| Symbols: MEE4 | GRIM-19 protein | chr1:1289921-1290986 REVERSE LENGTH=143	16.0971	1.1487	1.16473	1.24833	1.18725	0.0534979	4.50602	1.02811	1.07177	0.795536	0.965141	0.148495	15.3859	0.0714103	-0.298817
1428	AT2G35840.1	| Symbols: | Sucrose-6F-phosphate phosphohydrolase family protein | chr2:15053952-15055776 FORWARD LENGTH=422	47.8074	0.965936	1.06437	1.02101	1.01711	0.049333	4.85033	0.895025	1.01396	0.965936	0.958307	0.0598331	6.24363	0.259354	-0.0859106
1429	AT5G18420.1	| Symbols: | unknown protein; FUNCTIONS IN: molecular_function unknown; INVOLVED IN: biological_process unknown; LOCATED IN: cellular_component unknown; EXPRESSED IN: 25 plant structures; EXPRESSED DURING: 15 growth stages; CONTAINS InterPro DOMAIN/s: Protein of unknown function DUF2363 (InterPro:IPR019312); Has 1807 Blast hits to 1807 proteins in 277 species: Archae - 0; Bacteria - 0; Metazoa - …	50.2672	1.20581	1.31039	1.25701	1.25774	0.0522966	4.15798	0.752623	0.76313	0.790041	0.768598	0.0192991	2.51094	0.000109278	-0.71053
1430	AT5G49650.1	| Symbols: XK-2, XK2 | xylulose kinase-2 | chr5:20152898-20155574 FORWARD LENGTH=558	61.2379	0.68302	0.602904	0.554785	0.61357	0.0647796	10.5578	0.952638	0.972655	1.02101	0.982102	0.0351523	3.5793	0.000977898	0.678645
1431	AT5G54440.1	| Symbols: CLUB, AtTRS130 | CLUB | chr5:22100056-22107695 FORWARD LENGTH=1259	140.574	0.972655	0.972655	0.920188	0.955166	0.030292	3.17139	0.97942	1.02101	1.00696	1.00246	0.0211568	2.11048	0.0909016	0.0697253
1432	AT1G22280.1	| Symbols: PAPP2C | phytochrome-associated protein phosphatase type 2C | chr1:7874236-7875496 FORWARD LENGTH=281	30.6845	1.13288	0.554785	1.18921	0.958959	0.351156	36.6185	0.888843	0.90125	0.926588	0.90556	0.0192382	2.12446	0.80555	-0.0826576
1433	AT4G32070.1	| Symbols: Phox4 | Octicosapeptide/Phox/Bem1p (PB1) domain-containing protein / tetratricopeptide repeat (TPR)-containing protein | chr4:15504662-15507097 REVERSE LENGTH=811	91.179	1.31039	1.23971	1.18921	1.24644	0.0608727	4.88374	0.939523	0.846745	1.03526	0.940511	0.0942637	10.0226	0.00915675	-0.406292
1434	AT2G06850.1	| Symbols: EXGT-A1, EXT, XTH4 | xyloglucan endotransglucosylase/hydrolase 4 | chr2:2763619-2765490 FORWARD LENGTH=296	34.2508	1.15669	1.33793	1.13288	1.20917	0.112144	9.27446	1.02811	1.39474	1.25701	1.22662	0.185195	15.0979	0.895679	0.0206797
1435	AT5G42740.1	| Symbols: | Sugar isomerase (SIS) family protein | chr5:17136080-17140622 FORWARD LENGTH=560	61.6607	1.00696	0.870551	0.817902	0.898469	0.09757	10.8596	1.1487	1.11729	1.13288	1.13296	0.0157057	1.38626	0.0147359	0.334551
1436	AT5G63400.1	| Symbols: ADK1 | adenylate kinase 1 | chr5:25393274-25394817 REVERSE LENGTH=246	26.897	0.835088	0.646176	0.939523	0.806929	0.148687	18.4262	1.11729	1.15669	1.04972	1.1079	0.0541004	4.88316	0.0300835	0.457311
1437	AT1G11680.1	| Symbols: CYP51G1, EMB1738, CYP51A2, CYP51 | CYTOCHROME P450 51G1 | chr1:3938925-3940585 FORWARD LENGTH=488	55.4419	1.06437	1.15669	1.12506	1.11537	0.046915	4.20622	0.858565	0.933033	0.907519	0.899706	0.0378436	4.20622	0.00344735	-0.31
1438	AT4G18060.1	| Symbols: | SH3 domain-containing protein | chr4:10027668-10029662 REVERSE LENGTH=351	39.4911	0.757858	0.835088	0.707107	0.766684	0.0644455	8.40574	0.895025	0.926588	0.946058	0.922557	0.025754	2.79159	0.0176885	0.267005
1439	AT5G44070.1	| Symbols: CAD1, ARA8, ATPCS1, PCS1 | phytochelatin synthase 1 (PCS1) | chr5:17734876-17737672 FORWARD LENGTH=485	54.4214	1.10191	1.23114	0.90125	1.0781	0.16623	15.4188	1.07177	1.13288	1.04247	1.08237	0.0461318	4.26209	0.967826	0.00570858
1440	AT5G54380.1	| Symbols: THE1 | protein kinase family protein | chr5:22077313-22079880 REVERSE LENGTH=855	93.2179	0.946058	1.03526	1.02101	1.00078	0.0479223	4.7885	0.835088	0.876606	0.82932	0.847004	0.0257972	3.0457	0.00807983	-0.240681
1441	AT5G23575.1	| Symbols: | Transmembrane CLPTM1 family protein | chr5:7946563-7950041 FORWARD LENGTH=593	68.5466	1.10957	1.24833	1.27456	1.21082	0.0886611	7.3224	0.82932	0.876606	0.913831	0.873252	0.0423556	4.85033	0.00400225	-0.471514
1442	AT3G52730.1	| Symbols: | ubiquinol-cytochrome C reductase UQCRX/QCR9-like family protein | chr3:19543146-19544167 REVERSE LENGTH=72	8.42531	0.790041	0.952638	1.3566	1.03309	0.291725	28.238	0.986233	1.1487	1.02811	1.05435	0.0843502	8.00022	0.909359	0.0293792
1443	AT4G39690.1	| Symbols: | FUNCTIONS IN: molecular_function unknown; INVOLVED IN: biological_process unknown; LOCATED IN: mitochondrion; EXPRESSED IN: 26 plant structures; EXPRESSED DURING: 14 growth stages; CONTAINS InterPro DOMAIN/s: Mitochondrial inner membrane protein Mitofilin (InterPro:IPR019133); Has 30201 Blast hits to 17322 proteins in 780 species: Archae - 12; Bacteria - 1396; Metazoa - 17338; Fungi …	70.4924	1.05702	1.14076	1.16473	1.12084	0.0565546	5.04574	1	1.09429	1.03526	1.04319	0.0476433	4.5671	0.143074	-0.103582
1444	AT2G18330.1	| Symbols: | AAA-type ATPase family protein | chr2:7965829-7968915 FORWARD LENGTH=636	71.1325	1.12506	1.18099	1.14076	1.14894	0.0288492	2.51094	0.97942	1.04972	1.10191	1.04368	0.0614651	5.88926	0.0549395	-0.138621
1445	AT5G43900.1	| Symbols: MYA2, ATMYA2, XI-2, XI-6 | myosin 2 | chr5:17657241-17666653 REVERSE LENGTH=1505	169.805	1.36604	1.31951	1.6358	1.44045	0.170773	11.8555	0.852635	0.895025	1.03526	0.927642	0.0955841	10.304	0.0105086	-0.634881
1446	AT1G76390.1	| Symbols: | ARM repeat superfamily protein | chr1:28655914-28658531 FORWARD LENGTH=811	89.035	1.07177	1.02101	1.02811	1.0403	0.0274873	2.64225	0.864537	0.840896	0.926588	0.877341	0.0442573	5.04448	0.00562565	-0.24579
1447	AT3G53710.1	| Symbols: AGD6 | ARF-GAP domain 6 | chr3:19903730-19905419 REVERSE LENGTH=459	49.6755	0.823591	0.82932	0.752623	0.801845	0.042723	5.32809	1.13288	1.19748	1.08673	1.13903	0.0556274	4.88374	0.00113669	0.506414
1448	AT3G11930.1	| Symbols: | Adenine nucleotide alpha hydrolases-like superfamily protein | chr3:3776371-3777393 FORWARD LENGTH=199	21.4258	0.926588	0.926588	0.852635	0.901937	0.0426969	4.73391	0.972655	1.01396	1.11729	1.03463	0.0744996	7.20058	0.0554208	0.198022
1449	AT1G02930.1	| Symbols: ATGSTF6, GST1, ERD11, ATGSTF3, GSTF6, ATGST1 | glutathione S-transferase 6 | chr1:661363-662191 REVERSE LENGTH=208	23.4532	0.779165	0.737135	0.68302	0.733106	0.0481986	6.57458	1.49485	1.37554	1.26576	1.37872	0.114579	8.31058	0.00084531	0.911231
1450	AT5G40870.1	| Symbols: ATUK/UPRT1, UKL1, UK/UPRT1 | uridine kinase/uracil phosphoribosyltransferase 1 | chr5:16375021-16378384 FORWARD LENGTH=486	54.3778	0.993092	0.913831	0.835088	0.914004	0.0790024	8.64355	1.04972	1	0.965936	1.00522	0.0421332	4.19145	0.152411	0.137236
1451	AT1G23440.1	| Symbols: | Peptidase C15, pyroglutamyl peptidase I-like | chr1:8321940-8324019 FORWARD LENGTH=217	23.585	1.08673	0.993092	0.993092	1.02431	0.0540644	5.27815	0.907519	0.97942	0.97942	0.955453	0.0415121	4.34476	0.155091	-0.10039
1452	AT1G60420.1	| Symbols: | DC1 domain-containing protein | chr1:22261978-22264243 FORWARD LENGTH=578	65.1106	0.790041	0.752623	0.707107	0.749924	0.0415331	5.53831	1.06437	1.17283	1.10191	1.11304	0.0550825	4.94885	0.000803033	0.569685
1453	AT5G35180.1	| Symbols: | Protein of unknown function (DUF1336) | chr5:13424538-13432787 FORWARD LENGTH=778	86.9572	1.18099	1.12506	1.03526	1.11377	0.0735165	6.60068	0.946058	0.959264	1.06437	0.989897	0.0648325	6.54942	0.093806	-0.170103
1454	AT1G76690.1	| Symbols: OPR2, ATOPR2 | 12-oxophytodienoate reductase 2 | chr1:28778976-28780355 FORWARD LENGTH=374	41.5228	0.846745	0.450625	0.712025	0.669799	0.201408	30.0699	1.30134	1.25701	1.31951	1.29262	0.032147	2.48696	0.00613201	0.9485
1455	AT5G44610.1	| Symbols: MAP18, PCAP2 | microtubule-associated protein 18 | chr5:17993718-17994224 REVERSE LENGTH=168	18.5199	0.61132	0.817902	0.768438	0.732553	0.107865	14.7245	0.882703	1.23114	0.895025	1.00296	0.197712	19.7129	0.10608	0.453255
1456	AT3G61240.1	| Symbols: | DEA(D/H)-box RNA helicase family protein | chr3:22666590-22669154 FORWARD LENGTH=498	56.7208	0.895025	0.907519	0.835088	0.879211	0.0387187	4.40381	0.959264	0.986233	1.00696	0.984151	0.0239138	2.42989	0.0162105	0.16267
1457	AT2G17290.1	| Symbols: CPK6, ATCDPK3, ATCPK6 | Calcium-dependent protein kinase family protein | chr2:7517005-7519239 FORWARD LENGTH=544	61.0547	0.972655	0.870551	0.90125	0.914819	0.052387	5.72649	0.952638	0.870551	1.12506	0.982749	0.129898	13.2179	0.448166	0.103337
1458	AT3G12260.1	| Symbols: | LYR family of Fe/S cluster biogenesis protein | chr3:3909252-3910337 REVERSE LENGTH=133	15.0548	0.882703	0.80107	0.726986	0.803586	0.0778889	9.69266	1.08673	0.846745	1.22264	1.05204	0.190334	18.0919	0.104533	0.388665
1459	AT5G42980.1	| Symbols: ATTRX3, ATH3, ATTRXH3, TRXH3, TRX3 | thioredoxin 3 | chr5:17242772-17243718 FORWARD LENGTH=118	13.0828	1.44393	0.965936	0.946058	1.11864	0.281883	25.1987	0.888843	0.907519	0.965936	0.920766	0.0402178	4.36786	0.295079	-0.280841
1460	AT5G52580.1	| Symbols: | RabGAP/TBC domain-containing protein | chr5:21338052-21342848 FORWARD LENGTH=673	77.6035	0.817902	0.870551	0.784584	0.824346	0.0433439	5.25798	0.97942	1.07923	1.06437	1.04101	0.0538499	5.17287	0.00558475	0.336658
1461	AT2G27020.1	| Symbols: PAG1 | 20S proteasome alpha subunit G1 | chr2:11528515-11530858 REVERSE LENGTH=249	27.3418	0.397768	0.846745	0.757858	0.667457	0.237749	35.62	0.907519	1.07177	0.946058	0.975117	0.0858964	8.80883	0.102721	0.546899
1462	AT3G15670.1	| Symbols: | Late embryogenesis abundant protein (LEA) family protein | chr3:5310141-5310901 REVERSE LENGTH=225	24.1536	0.752623	0.641713	0.521233	0.638523	0.115728	18.1244	0.795536	0.574349	0.726986	0.698957	0.113226	16.1993	0.553167	0.130466
1463	AT1G55890.1	| Symbols: | Tetratricopeptide repeat (TPR)-like superfamily protein | chr1:20901364-20902560 FORWARD LENGTH=398	44.9477	1.05702	1.05702	1.07923	1.06442	0.0128231	1.2047	0.993092	1	0.582367	0.858486	0.239152	27.8573	0.210636	-0.310202
1464	AT5G25265.1	| Symbols: | unknown protein; FUNCTIONS IN: molecular_function unknown; INVOLVED IN: biological_process unknown; LOCATED IN: plasma membrane, membrane; EXPRESSED IN: cultured cell, leaf; BEST Arabidopsis thaliana protein match is: unknown protein (TAIR:AT2G25260.1); Has 30201 Blast hits to 17322 proteins in 780 species: Archae - 12; Bacteria - 1396; Metazoa - 17338; Fungi - 3422; Plants - 5037; V…	40.9288	1.26576	1.47427	1.44393	1.39465	0.112652	8.07746	0.986233	1.07177	0.952638	1.00355	0.0614262	6.1209	0.00617248	-0.474795
1465	AT5G27380.1	| Symbols: GSH2, GSHB | glutathione synthetase 2 | chr5:9668211-9670912 REVERSE LENGTH=539	60.2148	1.11729	1.03526	1.07177	1.07478	0.0410934	3.82344	1.05702	0.888843	0.959264	0.968375	0.084457	8.72152	0.121258	-0.150397
1466	AT5G43960.1	| Symbols: | Nuclear transport factor 2 (NTF2) family protein with RNA binding (RRM-RBD-RNP motifs) domain | chr5:17689154-17691653 REVERSE LENGTH=450	50.0735	0.496546	0.482968	0.411796	0.46377	0.0455203	9.81528	1.11729	1.28343	1.20581	1.20217	0.083129	6.91489	0.0001745	1.37416
1467	AT4G31300.1	| Symbols: PBA1 | N-terminal nucleophile aminohydrolases (Ntn hydrolases) superfamily protein | chr4:15188927-15190935 FORWARD LENGTH=233	25.1175	1	0.993092	0.870551	0.954548	0.0728256	7.62933	0.952638	1.05702	0.664343	0.891333	0.203389	22.8185	0.638941	-0.0988528
1468	AT3G17970.1	| Symbols: atToc64-III, TOC64-III | translocon at the outer membrane of chloroplasts 64-III | chr3:6148030-6151794 FORWARD LENGTH=589	63.9674	1.1487	1.46409	1.30134	1.30471	0.157721	12.0886	1.04247	0.586417	1.02811	0.885666	0.259256	29.2724	0.0750257	-0.558894
1469	AT1G47290.1	| Symbols: AT3BETAHSD/D1, 3BETAHSD/D1 | 3beta-hydroxysteroid-dehydrogenase/decarboxylase isoform 1 | chr1:17336121-17339030 FORWARD LENGTH=382	41.8635	1.29235	1.15669	1.22264	1.22389	0.067841	5.54305	0.986233	0.972655	0.952638	0.970509	0.0168999	1.74134	0.00328795	-0.334666
1470	AT1G66680.1	| Symbols: AR401 | S-adenosyl-L-methionine-dependent methyltransferases superfamily protein | chr1:24866352-24868888 REVERSE LENGTH=358	39.1868	0.907519	0.773782	0.726986	0.802763	0.0936905	11.671	1.05702	0.913831	1.01396	0.994936	0.0734643	7.38382	0.0490249	0.309631
1471	AT1G78870.1	| Symbols: UBC35, UBC13A | ubiquitin-conjugating enzyme 35 | chr1:29650589-29652203 FORWARD LENGTH=154	17.319	1.05702	0.864537	0.817902	0.913152	0.126754	13.881	0.959264	0.986233	1.03526	0.993587	0.0385305	3.87792	0.352316	0.121791
1472	AT1G13110.1	| Symbols: CYP71B7 | cytochrome P450, family 71 subfamily B, polypeptide 7 | chr1:4467272-4468857 FORWARD LENGTH=504	57.1543	1.18921	1.34723	1.32869	1.28838	0.0863816	6.70469	0.913831	0.959264	0.602904	0.825333	0.193964	23.5013	0.0194828	-0.642505
1473	AT1G79560.1	| Symbols: EMB156, EMB36, EMB1047, FTSH12 | FTSH protease 12 | chr1:29926976-29932308 FORWARD LENGTH=1008	115.015	1.16473	0.907519	1.1487	1.07365	0.144097	13.4212	1.04247	1.10191	1.17283	1.10574	0.0652689	5.90276	0.743084	0.0424818
1474	AT3G11820.1	| Symbols: SYP121, AT-SYR1, ATSYP121, SYR1, ATSYR1, PEN1 | syntaxin of plants 121 | chr3:3729540-3730868 REVERSE LENGTH=346	37.9155	1.20581	1.31039	1.91853	1.47824	0.384867	26.0354	1.32869	1.44393	1.42405	1.39889	0.0616044	4.40381	0.742157	-0.0796027
1475	AT1G13210.1	| Symbols: ACA.l | autoinhibited Ca2+/ATPase II | chr1:4509252-4513774 REVERSE LENGTH=1203	136.479	2.37841	2.31338	2.32947	2.34042	0.0338739	1.44734	1.67018	0.702222	0.757858	1.04342	0.5435	52.0884	0.014549	-1.16545
1476	AT4G36020.1	| Symbols: CSDP1 | cold shock domain protein 1 | chr4:17043443-17044342 REVERSE LENGTH=299	30.0505	0.784584	0.835088	0.68302	0.767564	0.0774494	10.0903	0.852635	0.90125	0.933033	0.895639	0.0404917	4.52098	0.064099	0.222631
1477	AT1G24460.1	| Symbols: | unknown protein; FUNCTIONS IN: molecular_function unknown; INVOLVED IN: biological_process unknown; LOCATED IN: cellular_component unknown; EXPRESSED IN: 23 plant structures; EXPRESSED DURING: 14 growth stages; BEST Arabidopsis thaliana protein match is: unknown protein (TAIR:AT4G31570.1); Has 181008 Blast hits to 85359 proteins in 3551 species: Archae - 3290; Bacteria - 48304; Metaz…	201.978	1.11729	1.10191	1.02811	1.08244	0.0476684	4.40381	1.07923	0.959264	1.03526	1.02459	0.0606909	5.92345	0.263961	-0.0792401
1478	AT5G57490.1	| Symbols: VDAC4, ATVDAC4 | voltage dependent anion channel 4 | chr5:23283895-23285335 REVERSE LENGTH=274	29.4692	1.14076	1.38511	1.30134	1.27574	0.124169	9.73309	0.993092	0.806642	1	0.933245	0.109696	11.7542	0.023159	-0.451005
1479	AT5G16660.1	| Symbols: | unknown protein; FUNCTIONS IN: molecular_function unknown; INVOLVED IN: biological_process unknown; LOCATED IN: chloroplast thylakoid membrane, chloroplast, membrane, chloroplast envelope; EXPRESSED IN: 23 plant structures; EXPRESSED DURING: 14 growth stages; BEST Arabidopsis thaliana protein match is: unknown protein (TAIR:AT3G02900.1); Has 30201 Blast hits to 17322 proteins in 780 …	18.1482	1.27456	1.53688	1.34723	1.38622	0.135434	9.77	1.10191	1.10191	1.07923	1.09435	0.0130925	1.19638	0.0205557	-0.34109
1480	AT5G66140.1	| Symbols: PAD2 | proteasome alpha subunit D2 | chr5:26437445-26438677 REVERSE LENGTH=250	27.2894	0.823591	0.852635	0.773782	0.816669	0.0398793	4.88316	0.946058	1.02101	0.939523	0.968864	0.0452795	4.67346	0.0119782	0.246542
1481	AT5G37830.1	| Symbols: OXP1 | oxoprolinase 1 | chr5:15056635-15060525 REVERSE LENGTH=1266	137.426	1.27456	1.14076	1.05702	1.15745	0.109727	9.48006	1.00696	1	1.04247	1.01647	0.0227768	2.24077	0.0948672	-0.187374
1482	AT1G24050.1	| Symbols: | RNA-processing, Lsm domain | chr1:8507057-8508439 FORWARD LENGTH=188	20.4604	0.702222	0.659754	0.558644	0.640207	0.0737584	11.521	1	1.10957	1.05702	1.05553	0.0547999	5.1917	0.00143738	0.721357
1483	AT3G28320.1	| Symbols: | Protein of unknown function (DUF677) | chr3:10581942-10582784 FORWARD LENGTH=280	30.9772	0.952638	0.876606	1.06437	0.964538	0.0944462	9.79186	0.624165	0.726986	0.668964	0.673372	0.051552	7.6558	0.009399	-0.518435
1484	AT2G36250.1	| Symbols: FTSZ2-1, ATFTSZ2-1 | Tubulin/FtsZ family protein | chr2:15197661-15199932 REVERSE LENGTH=478	50.6722	1.01396	0.864537	0.702222	0.86024	0.155913	18.1244	1.29235	1.02811	1.41421	1.24489	0.197377	15.8549	0.0570551	0.533212
1485	AT1G26630.1	| Symbols: FBR12, ATELF5A-2, ELF5A-2 | Eukaryotic translation initiation factor 5A-1 (eIF-5A 1) protein | chr1:9205968-9207098 FORWARD LENGTH=159	17.1114	0.742262	0.348686	0.659754	0.583567	0.207554	35.5665	1.12506	1.1487	1.16473	1.14616	0.0199586	1.74134	0.0094947	0.973842
1486	AT3G09810.1	| Symbols: IDH-VI | isocitrate dehydrogenase VI | chr3:3008753-3011070 FORWARD LENGTH=374	40.5318	1.29235	1.27456	1.12506	1.23066	0.0918829	7.46617	0.80107	0.45376	0.476319	0.577049	0.194335	33.6774	0.00622721	-1.09266
1487	AT4G16150.1	| Symbols: | calmodulin binding;transcription regulators | chr4:9148225-9153048 FORWARD LENGTH=923	104.764	1.16473	0.692555	1.3566	1.0713	0.341743	31.8999	0.817902	0.913831	0.858565	0.863433	0.0481496	5.57653	0.355747	-0.311203
1488	AT3G25290.1	| Symbols: | Auxin-responsive family protein | chr3:9208955-9210353 FORWARD LENGTH=393	42.5144	1.07177	0.716978	1.09429	0.961015	0.211642	22.0228	0.926588	0.965936	0.972655	0.95506	0.024885	2.6056	0.963716	-0.00896781
1489	AT2G45240.1	| Symbols: MAP1A | methionine aminopeptidase 1A | chr2:18656059-18658906 FORWARD LENGTH=398	43.946	0.952638	0.959264	0.817902	0.909935	0.0797715	8.76672	0.972655	0.972655	1.00696	0.984088	0.0198035	2.01237	0.193171	0.113025
1490	AT2G31060.2	| Symbols: | elongation factor family protein | chr2:13213496-13218544 REVERSE LENGTH=667	72.4413	1.07923	1.06437	1.1487	1.09743	0.045015	4.10185	0.959264	0.986233	0.673617	0.873038	0.173229	19.8421	0.0956483	-0.330016
1491	AT1G60710.1	| Symbols: ATB2 | NAD(P)-linked oxidoreductase superfamily protein | chr1:22355073-22356627 REVERSE LENGTH=345	37.8825	1.11729	0.895025	0.835088	0.949133	0.148677	15.6645	1.05702	1.10957	1.16473	1.11044	0.0538631	4.8506	0.152003	0.226449
1492	AT1G48830.1	| Symbols: | Ribosomal protein S7e family protein | chr1:18059854-18060935 REVERSE LENGTH=191	21.891	0.817902	0.907519	0.913831	0.879751	0.0536556	6.09895	1.08673	1.13288	1.08673	1.10212	0.0266442	2.41754	0.00300984	0.325112
1493	AT1G48090.1	| Symbols: | calcium-dependent lipid-binding family protein | chr1:17732582-17758194 REVERSE LENGTH=4146	461.702	1.01396	0.97942	0.933033	0.975471	0.0406075	4.16287	0.757858	0.76313	0.517632	0.67954	0.140241	20.6376	0.0246564	-0.52154
1494	AT5G35590.1	| Symbols: PAA1 | proteasome alpha subunit A1 | chr5:13765417-13767768 REVERSE LENGTH=246	27.2588	0.737135	0.76313	0.716978	0.739081	0.0231374	3.13057	0.959264	1.06437	0.972655	0.998763	0.0572106	5.72814	0.00188361	0.434411
1495	AT5G58590.1	| Symbols: RANBP1 | RAN binding protein 1 | chr5:23680319-23681714 REVERSE LENGTH=219	24.689	0.496546	0.496546	0.429283	0.474125	0.0388346	8.1908	1.16473	1.20581	1.25701	1.20918	0.0462325	3.82344	2.98996e-05	1.3507
1496	AT1G76680.1	| Symbols: OPR1, ATOPR1 | 12-oxophytodienoate reductase 1 | chr1:28776982-28778271 FORWARD LENGTH=372	41.1235	0.840896	0.406126	0.586417	0.611147	0.218437	35.7422	1.51572	1.43396	1.42405	1.45791	0.0503086	3.45074	0.00282027	1.25431
1497	AT1G70710.1	| Symbols: ATGH9B1, CEL1, GH9B1 | glycosyl hydrolase 9B1 | chr1:26659356-26662962 REVERSE LENGTH=492	54.5578	1.14076	1.1487	1.02811	1.10586	0.0674458	6.09895	1.09429	1.14076	1.15669	1.13058	0.0324194	2.8675	0.597789	0.0318985
1498	AT1G10950.1	| Symbols: TMN1, AtTMN1 | transmembrane nine 1 | chr1:3659322-3663622 FORWARD LENGTH=589	66.8311	1.31951	1.61328	1.04247	1.32509	0.28545	21.542	1.04972	0.959264	0.986233	0.998405	0.0464385	4.65127	0.122042	-0.408389
1499	AT5G58710.1	| Symbols: ROC7 | rotamase CYP 7 | chr5:23717840-23719495 FORWARD LENGTH=204	21.9293	1.02811	0.946058	0.907519	0.960564	0.0615921	6.41208	1.04247	0.721965	0.76313	0.84252	0.174377	20.6971	0.330935	-0.18917
1500	AT2G27530.1	| Symbols: PGY1 | Ribosomal protein L1p/L10e family | chr2:11763443-11764570 REVERSE LENGTH=216	24.3912	0.678302	1.06437	1.21419	0.985622	0.276489	28.0522	0.858565	0.532185	0.895025	0.761925	0.199794	26.2223	0.319466	-0.371386
1501	AT5G64050.1	| Symbols: ATERS, OVA3, ERS | glutamate tRNA synthetase | chr5:25630196-25633099 REVERSE LENGTH=570	63.4078	0.840896	0.823591	0.664343	0.776277	0.097323	12.5371	1.14076	1.05702	1.23971	1.14583	0.0914501	7.98113	0.00869285	0.56175
1502	AT1G05240.1	| Symbols: | Peroxidase superfamily protein | chr1:1521202-1522447 FORWARD LENGTH=325	35.5838	0.806642	0.858565	0.823591	0.829599	0.0264782	3.19168	0.784584	0.876606	0.852635	0.837942	0.047738	5.69705	0.804331	0.0144348
1503	AT1G09500.1	| Symbols: | NAD(P)-binding Rossmann-fold superfamily protein | chr1:3066811-3068484 FORWARD LENGTH=325	35.7329	0.933033	0.823591	0.742262	0.832962	0.0957302	11.4927	1.02101	0.986233	1.06437	1.02387	0.0391471	3.82344	0.0329905	0.297712
1504	AT3G23820.1	| Symbols: GAE6 | UDP-D-glucuronate 4-epimerase 6 | chr3:8603645-8605027 FORWARD LENGTH=460	50.5204	1.17283	1.31951	1.28343	1.25859	0.0764256	6.07232	0.959264	1.10191	0.716978	0.926049	0.194601	21.0142	0.0511145	-0.442648
1505	AT5G12940.1	| Symbols: | Leucine-rich repeat (LRR) family protein | chr5:4087782-4088897 FORWARD LENGTH=371	39.9092	1.08673	1.17283	1.13288	1.13082	0.0430872	3.81027	1.04972	1.23114	1.16473	1.14853	0.0917926	7.99217	0.777301	0.0224239
1506	AT3G44890.1	| Symbols: RPL9 | ribosomal protein L9 | chr3:16386505-16387963 FORWARD LENGTH=197	22.102	0.972655	1.09429	0.82932	0.965423	0.132635	13.7385	1.23114	1.48452	1.6245	1.44672	0.199386	13.7819	0.0253254	0.583557
1507	AT5G18480.1	| Symbols: PGSIP6 | plant glycogenin-like starch initiation protein 6 | chr5:6131307-6133787 REVERSE LENGTH=537	59.9542	1.21419	1.42405	1.42405	1.3541	0.12116	8.94765	0.888843	1.02811	0.965936	0.960964	0.0697686	7.26027	0.00821784	-0.494778
1508	AT3G04080.1	| Symbols: ATAPY1, APY1 | apyrase 1 | chr3:1068068-1070917 REVERSE LENGTH=471	51.1433	1.27456	1.44393	1.42405	1.38085	0.0925815	6.70469	0.933033	0.993092	1.03526	0.98713	0.0513761	5.20459	0.00299011	-0.484241
1509	AT3G57530.1	| Symbols: CPK32, ATCPK32, CDPK32 | calcium-dependent protein kinase 32 | chr3:21296898-21299351 REVERSE LENGTH=538	60.879	1.09429	1.23114	1.23971	1.18838	0.0815952	6.86608	0.933033	0.926588	0.952638	0.93742	0.0135677	1.44734	0.00627533	-0.342232
1510	AT2G17190.1	| Symbols: | ubiquitin family protein | chr2:7478272-7481361 REVERSE LENGTH=538	57.2305	0.757858	0.784584	0.697372	0.746605	0.0446819	5.98469	1.04972	1.02101	1.06437	1.04503	0.0220552	2.11048	0.000487565	0.485132
1511	AT1G03220.1	| Symbols: | Eukaryotic aspartyl protease family protein | chr1:787143-788444 FORWARD LENGTH=433	45.6704	0.882703	0.933033	0.870551	0.895429	0.0331281	3.6997	0.757858	0.972655	0.965936	0.898817	0.12212	13.5867	0.965236	0.00544784
1512	AT3G54200.1	| Symbols: | Late embryogenesis abundant (LEA) hydroxyproline-rich glycoprotein family | chr3:20065731-20066438 FORWARD LENGTH=235	25.7501	1.13288	0.747425	1.18921	1.02317	0.240459	23.5013	1.02811	1.04247	1.02101	1.03053	0.0109291	1.06053	0.96031	0.0103388
1513	AT4G34700.1	| Symbols: CIB22, AtCIB22 | LYR family of Fe/S cluster biogenesis protein | chr4:16556874-16558362 FORWARD LENGTH=117	13.5899	1.08673	1.17283	1.10191	1.12049	0.0459609	4.10185	1.19748	1.17283	1.16473	1.17835	0.0170548	1.44734	0.110418	0.0726351
1514	AT3G06850.1	| Symbols: BCE2, LTA1, DIN3 | 2-oxoacid dehydrogenases acyltransferase family protein | chr3:2158212-2160465 REVERSE LENGTH=483	52.6551	0.790041	0.784584	0.702222	0.758949	0.0492026	6.48299	1.10191	1.29235	1.15669	1.18365	0.0980446	8.28325	0.00257384	0.641166
1515	AT2G15090.1	| Symbols: KCS8 | 3-ketoacyl-CoA synthase 8 | chr2:6542336-6543781 FORWARD LENGTH=481	54.1382	1.22264	0.624165	1.30134	1.04938	0.370345	35.2917	0.952638	0.986233	0.926588	0.955153	0.0299017	3.13057	0.683155	-0.135737
1516	AT2G40510.1	| Symbols: | Ribosomal protein S26e family protein | chr2:16918506-16919623 FORWARD LENGTH=133	14.8138	0.913831	1.09429	1	1.00271	0.0902616	9.00178	0.993092	1.09429	0.870551	0.985979	0.112041	11.3634	0.850215	-0.0242734
1517	AT4G19006.1	| Symbols: | Proteasome component (PCI) domain protein | chr4:10409349-10411347 REVERSE LENGTH=386	43.975	0.986233	0.876606	0.858565	0.907135	0.0690923	7.61654	1.11729	1.03526	1.07923	1.07726	0.0410465	3.81027	0.0214555	0.247978
1518	AT5G08590.1	| Symbols: ASK2, SNRK2-1, SNRK2.1, SRK2G | SNF1-related protein kinase 2.1 | chr5:2783537-2785869 FORWARD LENGTH=353	40.1542	0.939523	0.510506	0.742262	0.730764	0.214739	29.3856	1.10191	1.04972	1.05702	1.06955	0.0282601	2.64225	0.0535812	0.549523
1519	AT1G13060.1	| Symbols: PBE1 | 20S proteasome beta subunit E1 | chr1:4452641-4454663 FORWARD LENGTH=274	29.6304	1.26576	1.02811	1.00696	1.10028	0.143701	13.0605	0.913831	1.03526	0.986233	0.978443	0.0610904	6.24363	0.247936	-0.169305
1520	AT1G80480.1	| Symbols: PTAC17 | plastid transcriptionally active 17 | chr1:30258272-30260570 REVERSE LENGTH=444	49.4388	0.939523	0.913831	0.732043	0.861799	0.113104	13.1242	1.07923	1.02811	1.20581	1.10438	0.0914788	8.28325	0.0446349	0.357818
1521	AT3G59820.1	| Symbols: | LETM1-like protein | chr3:22098306-22101759 REVERSE LENGTH=755	85.6634	1.12506	1.17283	1.17283	1.15691	0.0275838	2.38426	0.952638	1.00696	1.02811	0.995902	0.038933	3.90932	0.00427348	-0.2162
1522	AT4G34890.1	| Symbols: ATXDH1, XDH1 | xanthine dehydrogenase 1 | chr4:16618736-16624983 REVERSE LENGTH=1361	149.082	0.846745	0.806642	0.632878	0.762088	0.113682	14.9171	1.05702	1.18099	1.10191	1.11331	0.0627686	5.63804	0.00941616	0.546819
1523	AT3G22230.1	| Symbols: | Ribosomal L27e protein family | chr3:7844136-7844543 REVERSE LENGTH=135	15.5868	0.907519	1.02811	1	0.978544	0.0630954	6.44788	0.870551	0.90125	0.920188	0.89733	0.0250498	2.79159	0.106973	-0.124999
1524	AT3G57150.1	| Symbols: NAP57, AtNAP57, CBF5, AtCBF5 | homologue of NAP57 | chr3:21154255-21155952 REVERSE LENGTH=565	62.969	0.946058	0.624165	1.00696	0.859059	0.205691	23.9437	0.870551	0.920188	0.946058	0.912265	0.0383719	4.20622	0.682381	0.0866954
1525	AT1G64980.1	| Symbols: | Nucleotide-diphospho-sugar transferases superfamily protein | chr1:24137840-24138619 REVERSE LENGTH=259	30.1787	0.510506	0.420448	0.397768	0.442908	0.0596303	13.4634	0.757858	0.747425	0.773782	0.759688	0.0132739	1.74728	0.000850516	0.778402
1526	AT1G12230.1	| Symbols: | Aldolase superfamily protein | chr1:4148050-4150708 FORWARD LENGTH=405	43.9488	1.02811	0.913831	0.806642	0.916196	0.110755	12.0886	1.06437	1.04972	1.10957	1.07455	0.0311984	2.90339	0.0756838	0.230008
1527	AT1G54780.1	| Symbols: TLP18.3 | thylakoid lumen 18.3 kDa protein | chr1:20439533-20440953 FORWARD LENGTH=285	31.1015	1.18099	1.36604	1.14076	1.22927	0.120146	9.77381	1.07177	1.23114	0.80107	1.03466	0.217426	21.0142	0.246346	-0.248636
1528	AT3G21190.1	| Symbols: | O-fucosyltransferase family protein | chr3:7432579-7434543 REVERSE LENGTH=422	46.751	0.933033	1.25701	1.21419	1.13475	0.175997	15.5098	1.02811	1.14076	1.02811	1.06566	0.0650384	6.10309	0.55833	-0.0906184
1529	AT3G63410.1	| Symbols: APG1, VTE3, IEP37, E37 | S-adenosyl-L-methionine-dependent methyltransferases superfamily protein | chr3:23415816-23417002 REVERSE LENGTH=338	37.8846	1.02101	1.25701	1.16473	1.14759	0.118931	10.3636	0.959264	1.05702	1.07923	1.03184	0.0638233	6.18541	0.211632	-0.153388
1530	AT4G36760.1	| Symbols: ATAPP1, APP1 | aminopeptidase P1 | chr4:17326688-17329979 FORWARD LENGTH=645	71.9299	0.586417	0.323088	0.378929	0.429478	0.138752	32.307	1	0.895025	0.888843	0.927956	0.0624685	6.73184	0.00476007	1.11147
1531	AT4G25970.1	| Symbols: PSD3 | phosphatidylserine decarboxylase 3 | chr4:13184240-13189139 FORWARD LENGTH=635	70.2894	0.952638	1.02811	1.00696	0.995902	0.038933	3.90932	0.823591	0.888843	0.858565	0.857	0.032654	3.81027	0.00907289	-0.21671
1532	AT2G38270.1	| Symbols: CXIP2, ATGRX2 | CAX-interacting protein 2 | chr2:16031347-16033054 REVERSE LENGTH=293	32.1678	0.926588	0.972655	0.858565	0.919269	0.0573958	6.24363	1.25701	1.11729	1.44393	1.27274	0.163888	12.8768	0.0243242	0.469382
1533	AT2G21060.1	| Symbols: ATGRP2B, ATCSP4, GRP2B | glycine-rich protein 2B | chr2:9036983-9037588 REVERSE LENGTH=201	19.0474	0.726986	0.840896	0.76313	0.777004	0.0582087	7.49143	1.27456	1.18099	1.10191	1.18582	0.0864289	7.28854	0.00244951	0.60989
1534	AT5G38660.1	| Symbols: APE1 | acclimation of photosynthesis to environment | chr5:15473285-15475497 REVERSE LENGTH=286	31.3994	1.10191	1.36604	1.07177	1.17991	0.161899	13.7214	1.04972	1.13288	1.26576	1.14945	0.108969	9.48006	0.800313	-0.0377256
1535	AT5G61140.2	| Symbols: | U5 small nuclear ribonucleoprotein helicase | chr5:24589999-24603311 FORWARD LENGTH=2157	244.355	1.15669	1.27456	1.13288	1.18804	0.0758649	6.38569	0.876606	0.852635	0.946058	0.891766	0.0485214	5.44105	0.00468644	-0.413851
1536	AT4G16760.1	| Symbols: ACX1, ATACX1 | acyl-CoA oxidase 1 | chr4:9424930-9428689 REVERSE LENGTH=664	74.2369	1.23114	1.24833	1.02811	1.1692	0.122483	10.4758	1.02811	1.06437	0.993092	1.02853	0.0356406	3.46522	0.128741	-0.18494
1537	AT1G71500.1	| Symbols: | Rieske (2Fe-2S) domain-containing protein | chr1:26936084-26937331 FORWARD LENGTH=287	31.6895	1.08673	1.30134	1.02101	1.13636	0.146606	12.9014	1.11729	1.20581	1.31951	1.2142	0.101371	8.34881	0.491518	0.0955835
1538	AT1G54100.1	| Symbols: ALDH7B4 | aldehyde dehydrogenase 7B4 | chr1:20195435-20198853 REVERSE LENGTH=508	54.1558	1.05702	0.939523	0.926588	0.974376	0.0718615	7.37513	1.02101	1.10957	1.13288	1.08782	0.0590215	5.42566	0.102144	0.158891
1539	AT4G00430.1	| Symbols: TMP-C, PIP1;4, PIP1E | plasma membrane intrinsic protein 1;4 | chr4:186143-187531 REVERSE LENGTH=287	30.6549	1.01396	0.61132	0.882703	0.835994	0.205343	24.5628	0.895025	0.779165	1.04247	0.905552	0.131966	14.573	0.64748	0.115304
1540	AT5G42950.1	| Symbols: | GYF domain-containing protein | chr5:17224436-17231044 FORWARD LENGTH=1714	187.486	0.768438	0.790041	0.721965	0.760148	0.0347872	4.57637	0.946058	0.913831	1.03526	0.965051	0.0629054	6.51835	0.00783244	0.344326
1541	AT5G46580.1	| Symbols: | pentatricopeptide (PPR) repeat-containing protein | chr5:18897510-18899645 REVERSE LENGTH=711	80.8095	1.04247	1.07177	0.946058	1.0201	0.0657748	6.44788	1.05702	1.00696	1.17283	1.07894	0.0850841	7.88592	0.396988	0.0809004
1542	AT2G38020.1	| Symbols: VCL1, MAN, EMB258 | vacuoleless1 (VCL1) | chr2:15910098-15914190 REVERSE LENGTH=858	96.5522	1.38511	1.53688	1.3566	1.4262	0.0969046	6.79462	0.876606	0.926588	0.933033	0.912076	0.0308864	3.38638	0.000938009	-0.644947
1543	AT4G26010.1	| Symbols: | Peroxidase superfamily protein | chr4:13200653-13201688 FORWARD LENGTH=310	33.7663	1.19748	1.31039	1.08673	1.1982	0.111831	9.33323	0.993092	0.687771	1.04247	0.907776	0.192123	21.1641	0.0864076	-0.400463
1544	AT5G49890.1	| Symbols: CLC-C, ATCLC-C | chloride channel C | chr5:20288489-20292143 REVERSE LENGTH=779	85.1588	1.02101	0.539614	1.02811	0.862913	0.280008	32.4491	0.876606	0.895025	0.952638	0.90809	0.0396641	4.36786	0.79573	0.0736189
1545	AT2G39960.1	| Symbols: | Microsomal signal peptidase 25 kDa subunit (SPC25) | chr2:16681666-16683491 REVERSE LENGTH=192	21.6106	1.16473	0.876606	1.20581	1.08238	0.179387	16.5734	0.939523	1.07923	1.02811	1.01562	0.0706856	6.95983	0.58101	-0.0918473
1546	AT5G12290.1	| Symbols: DGS1 | dgd1 suppressor 1 | chr5:3974374-3978066 REVERSE LENGTH=602	68.8326	1.12506	1.29235	1.27456	1.23066	0.0918829	7.46617	0.946058	1.02811	0.907519	0.960564	0.0615921	6.41208	0.013379	-0.357476
1547	AT1G12470.1	| Symbols: | zinc ion binding | chr1:4251359-4257201 FORWARD LENGTH=988	112.23	1.31951	1.36604	1.20581	1.29712	0.0824292	6.35479	0.986233	0.993092	0.959264	0.97953	0.0178826	1.82563	0.00285454	-0.405149
1548	AT4G10020.1	| Symbols: AtHSD5, HSD5 | hydroxysteroid dehydrogenase 5 | chr4:6268363-6270179 FORWARD LENGTH=389	43.396	1.04247	0.972655	0.952638	0.989253	0.047158	4.76703	0.946058	0.972655	1.29235	1.07036	0.192715	18.0048	0.518005	0.113678
1549	AT4G39280.1	| Symbols: | phenylalanyl-tRNA synthetase, putative / phenylalanine--tRNA ligase, putative | chr4:18281641-18284831 REVERSE LENGTH=485	55.7388	0.939523	0.858565	0.82932	0.875803	0.0570879	6.51835	0.913831	0.972655	1	0.962162	0.0440321	4.57637	0.106659	0.135674
1550	AT2G45300.1	| Symbols: | RNA 3'-terminal phosphate cyclase/enolpyruvate transferase, alpha/beta | chr2:18677518-18679868 FORWARD LENGTH=520	55.6805	0.913831	0.768438	0.650671	0.777647	0.131822	16.9514	1.13288	1.08673	1.12506	1.11489	0.0246971	2.2152	0.0121056	0.519718
1551	AT2G17390.1	| Symbols: AKR2B | ankyrin repeat-containing 2B | chr2:7555870-7557743 FORWARD LENGTH=344	36.8578	0.795536	0.716978	0.646176	0.719564	0.0747136	10.3832	1.31951	1.3566	1.27456	1.31689	0.0410844	3.1198	0.00026468	0.871942
1552	AT1G65090.1	| Symbols: | unknown protein; BEST Arabidopsis thaliana protein match is: unknown protein (TAIR:AT5G36100.1); Has 1435 Blast hits to 1033 proteins in 192 species: Archae - 0; Bacteria - 61; Metazoa - 511; Fungi - 123; Plants - 100; Viruses - 42; Other Eukaryotes - 598 (source: NCBI BLink). | chr1:24181187-24182668 REVERSE LENGTH=246	26.7142	0.933033	1.03526	0.933033	0.96711	0.0590236	6.10309	0.707107	0.76313	0.76313	0.744455	0.0323448	4.34476	0.00459363	-0.377495
1553	AT3G05420.1	| Symbols: ACBP4 | acyl-CoA binding protein 4 | chr3:1561880-1567047 FORWARD LENGTH=668	73.0115	0.864537	0.82932	0.76313	0.818995	0.0514861	6.28649	1.10191	1.13288	1.19748	1.14409	0.0487622	4.26209	0.00136202	0.482272
1554	AT3G46010.1	| Symbols: ADF1, atadf, ATADF1 | actin depolymerizing factor 1 | chr3:16909679-16910678 REVERSE LENGTH=139	16.0841	0.858565	0.716978	0.732043	0.769195	0.0777625	10.1096	0.812252	0.510506	0.812252	0.71167	0.174213	24.4795	0.629081	-0.112141
1555	AT2G25160.1	| Symbols: CYP82F1 | cytochrome P450, family 82, subfamily F, polypeptide 1 | chr2:10709236-10711211 REVERSE LENGTH=527	59.8976	1.17283	1.31951	1.41421	1.30219	0.121618	9.33954	0.993092	1.07177	0.959264	1.00804	0.0577255	5.72649	0.0193616	-0.369377
1556	AT5G02960.1	| Symbols: | Ribosomal protein S12/S23 family protein | chr5:693280-694396 REVERSE LENGTH=142	15.7077	0.716978	0.514057	0.852635	0.694556	0.170399	24.5335	0.876606	1.03526	0.933033	0.948301	0.080424	8.48085	0.0800334	0.449253
1557	AT3G17900.1	| Symbols: | unknown protein; FUNCTIONS IN: molecular_function unknown; INVOLVED IN: biological_process unknown; LOCATED IN: cellular_component unknown; EXPRESSED IN: 23 plant structures; EXPRESSED DURING: 13 growth stages; Has 45 Blast hits to 44 proteins in 14 species: Archae - 0; Bacteria - 0; Metazoa - 2; Fungi - 2; Plants - 39; Viruses - 0; Other Eukaryotes - 2 (source: NCBI BLink). | chr3:6…	91.506	1.16473	1.16473	1.08673	1.13873	0.0450326	3.95462	0.946058	1.01396	1.03526	0.998427	0.0465878	4.66611	0.0199369	-0.189701
1558	AT1G23820.1	| Symbols: SPDS1 | spermidine synthase 1 | chr1:8420278-8422724 FORWARD LENGTH=378	41.6347	1.14076	0.939523	0.795536	0.958608	0.173403	18.0891	1.09429	1.07177	1.07923	1.08177	0.0114725	1.06053	0.286939	0.174375
1559	AT1G20220.1	| Symbols: | Alba DNA/RNA-binding protein | chr1:7005090-7007285 REVERSE LENGTH=315	33.7246	0.993092	0.876606	0.835088	0.901595	0.0819129	9.08533	1.03526	0.920188	1	0.985151	0.0589582	5.98469	0.224886	0.127865
1560	AT5G47990.1	| Symbols: CYP705A5, THAD, THAD1 | cytochrome P450, family 705, subfamily A, polypeptide 5 | chr5:19434827-19436444 FORWARD LENGTH=511	58.3851	1.41421	1.72907	1.89212	1.67847	0.242937	14.4737	1.18099	1.24833	1.06437	1.16456	0.093074	7.99217	0.0267449	-0.527354
1561	AT5G63410.1	| Symbols: | Leucine-rich repeat protein kinase family protein | chr5:25395173-25397768 REVERSE LENGTH=680	76.1992	1.04247	1.30134	1.21419	1.186	0.131721	11.1063	0.779165	0.876606	0.852635	0.836135	0.0507728	6.07232	0.0127192	-0.504297
1562	AT1G11890.1	| Symbols: SEC22, ATSEC22 | Synaptobrevin family protein | chr1:4011509-4012835 FORWARD LENGTH=218	25.2981	1.14076	1.31951	1.13288	1.19772	0.105546	8.81228	0.946058	0.517632	0.965936	0.809875	0.253285	31.2746	0.0705856	-0.564517
1563	AT4G03560.1	| Symbols: ATTPC1, TPC1, ATCCH1, FOU2 | two-pore channel 1 | chr4:1580253-1585691 FORWARD LENGTH=733	84.8006	1.14076	1.31951	1.49485	1.31837	0.177045	13.4291	0.907519	1.00696	1.00696	0.97381	0.0574096	5.89536	0.0326968	-0.437047
1564	AT2G39390.1	| Symbols: | Ribosomal L29 family protein | chr2:16450803-16451762 REVERSE LENGTH=123	14.2044	0.840896	0.752623	1.12506	0.906193	0.194614	21.476	0.773782	0.473029	0.795536	0.680783	0.180249	26.4767	0.215041	-0.412624
[truncated: 1,387 more rows]

## Sheet: Mem_PTM
Sequence Id	Observed	Mr(expt)	Mr(calc)	Mass Error (ppm)	Charge	Score	Peptide Sequence	Modification	LN1:114.1 Intensity	LN2:116.1 Intensity	LN3:118.1 Intensity	OH1:115.1 Intensity	OH2:117.1 Intensity	OH3:119.1 Intensity
[truncated: 65,535 more rows]

[truncated: 3 more sheets: SOL_All, Sol_PTM, PreservativeRNAdata-Transcriptl]
